# Supplementary material for: Ecological interactions shape the evolution of flower color in communities across a temperate biodiversity hotspot
Source: Evol Lett. 2021 Apr 28;5(3):277–89. doi: 10.1002/evl3.225 (PMC8190448; doi:10.1002/evl3.225)
Supplement: Supplementary file 7 — Supporting Information [file EVL3-5-277-s005.zip]

Archive with 21 entries (21 files):
- Appendix2_RCode.R
- DNM_flowerColour_FD_list.rds
- DNM_flowerColour_FD_list_overlapsites.rds
- DNM_mpd_list.rds
- DNM_mpd_list_overlapsites.rds
- DNM_pistilLength_FD_list.rds
- DNM_pistilLength_FD_list_overlapsites.rds
- Hakea_flowering_times_overlap_matrix.csv
- Hakea_macroevolutionary_rates_by_branch.csv
- Hakea_phylogeny.newick
- Hakea_presence_absence_matrix.csv
- Hakea_RGB_measurements.csv
- Hakea_trait_data.csv
- ISNM_flowerColour_FD_list.rds
- ISNM_flowerColour_FD_list_overlapsites.rds
- ISNM_mpd_list.rds
- ISNM_mpd_list_overlapsites.rds
- ISNM_pistilLength_FD_list.rds
- ISNM_pistilLength_FD_list_overlapsites.rds
- RGB_histogram_for_colordistance.rds
- site_coordinates.csv
