# Supplementary material for: Ecological interactions shape the evolution of flower color in communities across a temperate biodiversity hotspot
Source: Evol Lett. 2021 Apr 28;5(3):277–89. doi: 10.1002/evl3.225 (PMC8190448; doi:10.1002/evl3.225)
Supplement: Supplementary file 7 — Supporting Information [file EVL3-5-277-s005.zip › Appendix2_RCode.R]

#~~~~~~~~~~~~~~~~~~~~~~~~~~~~~~~~~~~~~~~~~~~~~~~~~~~~~~~~~~~~~~~~~~~~~~~~~~~~~~~~~~~~~~~~~~~~~~~#
# R code to perform the main analyses of Skeels, A., Dinnage, R. Medina, IM. and Cardillo, M. 2021. Evolution Letters
# "Ecological interactions shape the evolution of floral traits in communities across a temperate biodiversity hotspot"
#
# Analyses are divided into three main sections:
# 1. Flowering synchrony analyses: Rayleigh test / Flowering times vs geographic range overlap analysis
# 2. Community assembly analyses: Functional richness / MPD / Null model comparison
# 3. Macroevolutionary analyses: Phylogenetic signal / Disparity through time / Phylogenetic ridge regression / ClaDs / lm of rates

#~~~~~~~~~~~~~~~~~~~~~~~~~~~~~~~~~~~~~~~~~~~~~~~~~~~~~~~~~~~~~~~~~~~~~~~~~~~~~~~~~~~~~~~~~~~~~~~#
#~~~~~~~~~~~~~~~~~ Load libraries and data (available on DRYAD and Appendix S2) ~~~~~~~~~~~~~~~~#
#~~~~~~~~~~~~~~~~~~~~~~~~~~~~~~~~~~~~~~~~~~~~~~~~~~~~~~~~~~~~~~~~~~~~~~~~~~~~~~~~~~~~~~~~~~~~~~~#

# load libraries
library(aspace)
library(circular)
library(colordistance)
library(FD)
library(letsR)
library(ape)
library(phytools)
library(dispRity)
library(geiger)
library(vegan)
library(picante)
library(metrictester)
library(wesanderson)
library(readr)
library(dplyr)
library(tidyr)
library(MCMCglmm)
library(INLA)
library(ggplot2)
library(phyr)


# set wd # all data to replicate analyses is included in the supplementary matrial (Appendix S2)
HOME <- "PATH/TO/HOME"
setwd(file.path(HOME,"Appendix_S2"))

## trait data 
# includes flowering time (start and finish dates for each calendar month), flowering duration, and pistil length (max and min), 
trait_data <- read.csv("Hakea_trait_data.csv")
# pairwise species flowering times overlap
flowering_times_matrix <- read.csv("Hakea_flowering_times_overlap_matrix.csv", row.names = 1)

## colour data
# includes RGB measurements and proportion of signal of each floral organ, for each species
colour_data <- read.csv("Hakea_RGB_measurements.csv")
# ...and in the form suitable for the colordistance R package
RGB <- readRDS("RGB_histogram_for_colordistance.rds")

## spatial data
# x and y for each site
site_coordinates <- read.csv("site_coordinates.csv")
# presence absence including site names as rownames (these match site_coordinates)
presence_absence_matrix <- read.csv("Hakea_presence_absence_matrix.csv", row.names = 1)

## phylogenetic data
# phylogeny of species in the site data - including five species placed based on taxonomy
phy <- read.tree("Hakea_phylogeny.newick")
# macroevolutionary rates estimates from RRPhylo and Clads
rates_df <- read.csv("Hakea_macroevolutionary_rates_by_branch.csv")


## create distance matrices for downstream analyses
# get phylogenetic distance matrix
phylo_dist <-  cophenetic(phy)

# colour distance
cdist <- getColorDistanceMatrix(RGB, method="emd") 
# distance to self is 0
diag(cdist) <- 0
# make proportional
cdist <- cdist/max(cdist)
# change mismatched labels
colnames(cdist) <- gsub("Hakea_circumulata", "Hakea_circumalata",colnames(cdist))
rownames(cdist) <- gsub("Hakea_psilorryncha", "Hakea_psilorrhyncha",rownames(cdist))
rownames(cdist) <- gsub("Hakea_circumulata", "Hakea_circumalata",rownames(cdist))
colnames(cdist) <- gsub("Hakea_psilorryncha", "Hakea_psilorrhyncha",colnames(cdist) )

# get morphological distances (maximum pistil length)
pistil <- data.frame(trait_data$pistilMx)
rownames(pistil) <- trait_data$species
colnames(pistil) <- "pistil"
gdist <- as.matrix(gowdis(pistil))
# make proportional
gdist <- gdist/max(gdist)


#~~~~~~~~~~~~~~~~~~~~~~~~~~~~~~~~~~~~~~~~~~~~~~~~~~~~~~~~~~~~~~~~~~~~~~~~~~~#
#~~~~~~~~~~~~~~~~~~~~~~~~ Flowering synchrony analyses ~~~~~~~~~~~~~~~~~~~~~#
#~~~~~~~~~~~~~~~~~~~~~~~~~~~~~~~~~~~~~~~~~~~~~~~~~~~~~~~~~~~~~~~~~~~~~~~~~~~#
#~~~~~~ Q1: How much variation in flowering times exist across Hakea ~~~~~~~#

# converting months of the year into radians
months <- c(1:12)
degrees <- (months/12)*360
radians <- as_radians(degrees)

# functions to convert months to radians for circular stats
getRadiansFlowerTime <- function(fdf, radians){
  
  circ_flower <- c()
  
  for(i in 1:length(fdf[,1])){
    
    
    current.species <- fdf$species[i]
    flowers.focal <- fdf[i,]
    
    if(flowers.focal[,2] <=  flowers.focal[,3]) {
      months1 <- seq(from=flowers.focal[, 2], to=flowers.focal[,3]) 
    } else {
      months1 <- c(seq(from=flowers.focal[,2], to=12), seq(from=1, to=flowers.focal[,3]))
    }
    
    
    radians_flower <- radians[months1]
    
    circ_flower <- c(circ_flower, circular(radians_flower, units="radians"))
    
  }
  
  return(circ_flower)
  
}
getMedianRadiansFlowerTime <- function(fdf, radians){
  
  median_flower <- c()
  
  for(i in 1:length(fdf[,1])){
    
    
    current.species <- fdf$species[i]
    flowers.focal <- fdf[i,]
    
    if(flowers.focal[,2] <=  flowers.focal[,3]) {
      months1 <- seq(from=flowers.focal[, 2], to=flowers.focal[,3]) 
    } else {
      months1 <- c(seq(from=flowers.focal[,2], to=12), seq(from=1, to=flowers.focal[,3]))
    }
    
    
    radians_flower <- radians[months1]
    
    median_flower[i] <- median(circular(radians_flower, units="radians"))
    
  }
  
  names(median_flower) <- fdf$species
  return(median_flower)
  
}

# get the strat and finish months of the flowering period of each species from the trait data
flowering_times <- trait_data[, 1:3]
median_circ_flower <- circular(getMedianRadiansFlowerTime(flowering_times, radians ), units="radians")
circ_flower <- circular(getRadiansFlowerTime(flowering_times, radians), units="radians")

# can use a rayleigh test to see if data deviates from a uniform distribution (equal flowering across the year)
ray_test1 <- rayleigh.test(circ_flower_site)
# can also see if there is a bias in the median (peak) flowering time which will account for differences in flowering duration between species.
ray_test2 <- rayleigh.test(median_circ_flower_site)
# plot out the flowering times (matches Figure 3)
plot(median_circ_flower_site, stack=T, shrink = 2.5)


#~~~~~~ Q2: do species overlap in flowering times within communities ~~~~~~~#
# set up data frame to record the overlap of species flowering within communities
community_flowering_overlap <- data.frame(site=rownames(presence_absence_matrix), all_overlap=0, some_overlap=0, none_overlap=0, one_species=0)

# fix some mismatched names
colnames(flowering_times_matrix)[which(colnames(flowering_times_matrix) == "Hakea_circumulata")] <- "Hakea_circumalata"
rownames(flowering_times_matrix)[which(rownames(flowering_times_matrix) == "Hakea_circumulata")] <- "Hakea_circumalata"
colnames(flowering_times_matrix)[which(colnames(flowering_times_matrix) == "Hakea_psilorryncha")] <- "Hakea_psilorrhyncha"
rownames(flowering_times_matrix)[which(rownames(flowering_times_matrix) == "Hakea_psilorryncha")] <- "Hakea_psilorrhyncha"

# loop over and record if 1) all species overlap
# 2) some species overlap
# 3) no species overlap
for(i in 1:nrow(presence_absence_matrix)){
  species <- colnames(presence_absence_matrix)[which(presence_absence_matrix[i, ] %in% 1)]
  if(length(species)==1){community_flowering_overlap$one_species[i] <- 1;next} # if only one species 
  tmp_flowering <- flowering_times_matrix[species, species] # if more than one species subset flowering overlap
  diag(tmp_flowering) <- 0 # make diagonal 0 
  if(all(tmp_flowering[lower.tri(tmp_flowering, diag = FALSE)] > 0)){ community_flowering_overlap$all_overlap[i] <- 1} # if they all have overlap values bigger than 0
  if(any(tmp_flowering[lower.tri(tmp_flowering, diag = FALSE)] > 0)){ community_flowering_overlap$some_overlap[i] <- 1}
  if(all(tmp_flowering[lower.tri(tmp_flowering, diag = FALSE)] %in%  0)){ community_flowering_overlap$none_overlap[i] <- 1}
}

length(which(community_flowering_overlap$one_species == 1)) 
# 174 sites with 1 species

length(which(community_flowering_overlap$some_overlap == 1))
# 92 sites with species overlaping in flowering times

length(which(community_flowering_overlap$none_overlap == 1))
# 9 sites with no flowering overlap

no_overlap_sites <- community_flowering_overlap[which(community_flowering_overlap$none_overlap == 1 & community_flowering_overlap$one_species == 0),"site"]

rowSums(presence_absence_matrix[rownames(presence_absence_matrix) %in% no_overlap_sites,])
# these 9 sites each have two species

# Figure S1.
# we can also visualise the overlap of flowering times
flowering_times_matrix <- flowering_times_matrix[which(rownames(flowering_times_matrix) %in% phy$tip.label), which(colnames(flowering_times_matrix) %in% phy$tip.label)]
col<- colorRampPalette(c("white", "red"))(100)
heatmap(as.matrix(flowering_times_matrix), col=col, symm=TRUE,Colv=NA, Rowv=NA, scale='none')

# get geographic range overlap
range_overlap_matrix <- lets.overlap(as.matrix(presence_absence_matrix), method = "Chesser&Zink", xy = F)
diag(range_overlap_matrix) <- 1

# order species names
range_overlap_matrix <- range_overlap_matrix[order(rownames(range_overlap_matrix)), order(colnames(range_overlap_matrix))]
flowering_times_matrix <- flowering_times_matrix[order(rownames(flowering_times_matrix)), order(colnames(flowering_times_matrix))]

# count sites which overlap geographically and phenologically
range_overlap_matrix2 <- range_overlap_matrix
range_overlap_matrix2[lower.tri(range_overlap_matrix2)] <- NA
flowering_times_matrix2 <- flowering_times_matrix
flowering_times_matrix2[lower.tri(flowering_times_matrix2)] <- NA
non_overlapping_pairs <- sapply(1:52, FUN=function(x){length(which(range_overlap_matrix2[,x] > 0 & flowering_times_matrix2[,x] == 0))})
overlapping_pairs <- sapply(1:52, FUN=function(x){length(which(range_overlap_matrix2[,x] > 0 & flowering_times_matrix2[,x] > 0))})
total_pairs <- non_overlapping_pairs + overlapping_pairs

sum(total_pairs) #187
sum(overlapping_pairs) # 172
sum(overlapping_pairs)/sum(total_pairs) ~0.92

#~~~~~~~~~~~~~~~~~~~~~~~~~~~~~~~~~~~~~~~~~~~~~~~~~~~~~~~~~~~~~~~#
#~~~~~~~~~~~~~~~ community assembly analysis ~~~~~~~~~~~~~~~~~~~#
#~~~~~~~~~~~~~~~~~~~~~~~~~~~~~~~~~~~~~~~~~~~~~~~~~~~~~~~~~~~~~~~#

#~~~~~~~ Q3. Do communities have more similar or divergent flower colour, flower size (pistil length) or phylogenetic relatedness than expected under two different null models of community assembly?

# simulating communities
# first need to simulate communities to perform all null model comparisons 
# we will use two null models (Independent Swap, ISNM, in picante; Dispersal Null model, DNM, in metricTester)
# create empty lists to store null communities matrices
# we run analyses on complete data and also on subset of communities with phenologically overlapping species
ISNM_null_model_list <- vector("list", 1000)
DNM_null_model_list <- vector("list", 1000)
ISNM_null_model_list_overlapsites <- vector("list", 1000)
DNM_null_model_list_overlapsites <- vector("list", 1000)

#DNM needs a site by site distance matrix
site_distance_matrix <- geodist(site_coordinates[,2:3], site_coordinates[,2:3], measure="haversine")
rownames(site_distance_matrix) <- site_coordinates$site
colnames(site_distance_matrix) <- site_coordinates$site

# subset temporally overlapping species
presence_absence_matrix_overlapsites <- presence_absence_matrix[which(!rownames(presence_absence_matrix) %in% no_overlap_sites),]
overlapsite_coordinates <- site_coordinates[which(!site_coordinates$site %in% no_overlap_sites),]
overlapsite_distance_matrix <- geodist(overlapsite_coordinates[,2:3], overlapsite_coordinates[,2:3], measure="haversine")
rownames(overlapsite_distance_matrix) <- overlapsite_coordinates$site
colnames(overlapsite_distance_matrix) <- overlapsite_coordinates$site

# set seed for reproducibility and run null models
set.seed(666)
for(i in 1:1000){
  # independant swap all sites
  isnm_cdm <- randomizeMatrix(presence_absence_matrix, null.model = "independentswap")
  ISNM_null_model_list[[i]] <- isnm_cdm[, order(colnames(isnm_cdm))]
  # dispersal null model all sites
  dnm_cdm <- DNM(data.frame(presence_absence_matrix), phy, site_distance_matrix, abundance.matters = F, abundance.assigned = "overall")
  DNM_null_model_list[[i]] <- dnm_cdm[, order(colnames(dnm_cdm))]
  # independant swap overlapping sites
  isnm_cdm <- randomizeMatrix(presence_absence_matrix_overlapsites, null.model = "independentswap")
  ISNM_null_model_list_overlapsites[[i]] <- isnm_cdm[, order(colnames(isnm_cdm))]
  # dispersal null model overlapping sites
  dnm_cdm <- DNM(data.frame(presence_absence_matrix_overlapsites), phy, overlapsite_distance_matrix, abundance.matters = F, abundance.assigned = "overall")
  DNM_null_model_list_overlapsites[[i]] <- dnm_cdm[, order(colnames(dnm_cdm))]
}


# save these (included in the zip folder as takes a long time to run ^^)
#saveRDS(ISNM_null_model_list, file="indepndentswap_null_models_allsites.rds")
#saveRDS(DNM_null_model_list, file="dispersal_null_models_allsites.rds")
#saveRDS(ISNM_null_model_list_overlapsites, file="indepndentswap_null_models_overlapsites.rds")
#saveRDS(DNM_null_model_list_overlapsites, file="dispersal_null_models_overlapsites.rds")


# Now using simulated null communities we can estimate function richness (FRic) for all flower colour and pistil length and MPD
# set up empty lists for 2 null models / 2 community datasets / 3 traits (phylo, colour, pistil)
DNM_mpd_list                           <- vector("list", 1000)
DNM_flowerColour_FD_list               <- vector("list", 1000)
DNM_pistilLength_FD_list               <- vector("list", 1000)
ISNM_mpd_list                          <- vector("list", 1000)
ISNM_flowerColour_FD_list              <- vector("list", 1000)
ISNM_pistilLength_FD_list              <- vector("list", 1000)
DNM_mpd_list_overlapsites              <- vector("list", 1000)
DNM_flowerColour_FD_list_overlapsites  <- vector("list", 1000)
DNM_pistilLength_FD_list_overlapsites  <- vector("list", 1000)
ISNM_mpd_list_overlapsites             <- vector("list", 1000)
ISNM_flowerColour_FD_list_overlapsites <- vector("list", 1000)
ISNM_pistilLength_FD_list_overlapsites <- vector("list", 1000)

# keep original distance matrices
gdist_orig <- gdist
cdist_orig <- cdist

for(i in 1:1000){
  
  cdist <- cdist_orig
  gdist <- gdist_orig
  
  # select null model run to work on
  ISNM_comm <- ISNM_null_model_list[[i]]  
  ISNM_comm_overlapsites <- ISNM_null_model_list_overlapsites[[i]]  
  DNM_comm <- DNM_null_model_list[[i]]  
  DNM_comm_overlapsites <- DNM_null_model_list_overlapsites[[i]]  
  
  # MPD of phylogenetic distance
  ISNM_mpd_list[[i]] <- mpd(ISNM_comm, phylo_dist)
  DNM_mpd_list[[i]]  <- mpd(DNM_comm, phylo_dist)
 # MPD of phylogenetic distance on overlapping sites
  ISNM_mpd_list_overlapsite[[i]] <- mpd(ISNM_comm_overlapsites, phylo_dist)
  DNM_mpd_list_overlapsite[[i]] <- mpd(DNM_comm_overlapsites, phylo_dist)

  # FD metrics on Flower colour (cdist) and pistil length (gdist)
  
  # first the ISNM ones 
  ISNM_flowerColour_FD_list [[i]] <- dbFD(x = as.dist(cdist), a = ISNM_comm,  stand.FRic=T , corr="lingoes", m=3, messages = F)
  ISNM_flowerColour_FD_list_overlapsites [[i]] <- dbFD(x = as.dist(cdist), a = ISNM_comm_overlapsites,  stand.FRic=T , corr="lingoes", m=3, messages = F)
  ISNM_pistilLength_FD_list [[i]] <- dbFD(x = as.dist(gdist), a = ISNM_comm,  stand.FRic=T , corr="lingoes", m=3, messages = F)
  ISNM_pistilLength_FD_list_overlapsites [[i]] <- dbFD(x = as.dist(gdist), a = ISNM_comm_overlapsites,  stand.FRic=T , corr="lingoes", m=3, messages = F)
  
  #  next the DNM ones which sometimes have species with no presence points due to the nature of the algorithm

  DNM_comm <- DNM_comm[,which(colSums(DNM_comm)>0)]
  cdist <- cdist_orig[which(rownames(cdist_orig) %in% colnames(DNM_comm)), which(colnames(cdist_orig) %in% colnames(DNM_comm))]
  gdist <- gdist_orig[which(rownames(gdist_orig) %in% colnames(DNM_comm)), which(colnames(gdist_orig) %in% colnames(DNM_comm))]

  DNM_flowerColour_FD_list[[i]] <- dbFD(x = as.dist(cdist), a = DNM_comm,  stand.FRic=T , corr="lingoes", m=3, messages = F)
  DNM_pistilLength_FD_list[[i]] <- dbFD(x = as.dist(gdist), a = DNM_comm,  stand.FRic=T , corr="lingoes", m=3, messages = F)
  

  DNM_comm_overlapsites <- DNM_comm_overlapsites[,which(colSums(DNM_comm_overlapsites)>0)]
  cdist <- cdist_orig[which(rownames(cdist_orig) %in% colnames(DNM_comm_overlapsites)), which(colnames(cdist_orig) %in% colnames(DNM_comm_overlapsites))]
  gdist <- gdist_orig[which(rownames(gdist_orig) %in% colnames(DNM_comm_overlapsites)), which(colnames(gdist_orig) %in% colnames(DNM_comm_overlapsites))]

  DNM_flowerColour_FD_list_overlapsites[[i]] <- dbFD(x = as.dist(cdist), a = DNM_comm_overlapsites,  stand.FRic=T , corr="lingoes", m=3, messages = F)
  DNM_pistilLength_FD_list_overlapsites[[i]] <- dbFD(x = as.dist(gdist), a = DNM_comm_overlapsites,  stand.FRic=T , corr="lingoes", m=3, messages = F)
  
  print(paste(i, "FD runs complete", sep=" "))
  
}

setwd(file.path(HOME, "FD_and_mpd_on_null_models"))

saveRDS(DNM_mpd_list                          , file="DNM_mpd_list.rds")
saveRDS(DNM_flowerColour_FD_list              , file="DNM_flowerColour_FD_list.rds")
saveRDS(DNM_pistilLength_FD_list              , file="DNM_pistilLength_FD_list.rds")
saveRDS(ISNM_mpd_list                         , file="ISNM_mpd_list.rds")
saveRDS(ISNM_flowerColour_FD_list             , file="ISNM_flowerColour_FD_list.rds")
saveRDS(ISNM_pistilLength_FD_list             , file="ISNM_pistilLength_FD_list.rds")
saveRDS(DNM_mpd_list_overlapsite              , file= "DNM_mpd_list_overlapsites.rds")
saveRDS(DNM_flowerColour_FD_list_overlapsites , file="DNM_flowerColour_FD_list_overlapsites.rds")
saveRDS(DNM_pistilLength_FD_list_overlapsites , file="DNM_pistilLength_FD_list_overlapsites.rds")
saveRDS(ISNM_mpd_list_overlapsite             , file= "ISNM_mpd_list_overlapsites.rds")
saveRDS(ISNM_flowerColour_FD_list_overlapsites, file="ISNM_flowerColour_FD_list_overlapsites.rds")
saveRDS(ISNM_pistilLength_FD_list_overlapsites, file="ISNM_pistilLength_FD_list_overlapsites.rds")


#####  empirical estimates 

presence_absence_matrix_overlapsites <- presence_absence_matrix_overlapsites[, order(colnames(presence_absence_matrix_overlapsites))]
presence_absence_matrix <- presence_absence_matrix[, order(colnames(presence_absence_matrix))]
cdist <- cdist_orig[which(rownames(cdist_orig) %in% colnames(presence_absence_matrix_overlapsites)), which(colnames(cdist_orig) %in% colnames(presence_absence_matrix_overlapsites))]
gdist <- gdist_orig[which(rownames(gdist_orig) %in% colnames(presence_absence_matrix_overlapsites)), which(colnames(gdist_orig) %in% colnames(presence_absence_matrix_overlapsites))]

# Phylogeny
mpd_allsites <- mpd(presence_absence_matrix, phylo_dist)
mpd_overlapsites <- mpd(presence_absence_matrix_overlapsites, phylo_dist)

# Colour
flowerColour_FD_allsites <- dbFD(x = as.dist(cdist), a = presence_absence_matrix,  stand.FRic=T , corr="lingoes", m=3)
flowerColour_FD_overlapsites <- dbFD(x = as.dist(cdist), a = presence_absence_matrix_overlapsites,  stand.FRic=T , corr="lingoes", m=3)

# Pistil
pistilLength_FD_allsites <- dbFD(x = as.dist(gdist), a = presence_absence_matrix,  stand.FRic=T , corr="lingoes", m=3)
pistilLength_FD_overlapsites <- dbFD(x = as.dist(gdist), a = presence_absence_matrix_overlapsites,  stand.FRic=T , corr="lingoes", m=3)


# Figure 3
# plot out the simulated distributions with the empirical patterns also
# MPD
regional_mean <- mean(mpd_allsites, na.rm=T)
DNM_null_regional_mean <- data.frame(null=unlist(lapply(DNM_mpd_list,mean, na.rm=T)), method="DNM")
ISNM_null_regional_mean <- data.frame(null=unlist(lapply(ISNM_mpd_list,mean, na.rm=T)), method="ISNM")

gg_df <- rbind(DNM_null_regional_mean,ISNM_null_regional_mean)

ggplot(gg_df, aes(x=null,fill=method)) + 
  geom_density(alpha=0.7)+ 
  scale_fill_manual(values=c("#E69F00", "#C36677"))+ 
  geom_vline(aes(xintercept=regional_mean),color="black", linetype="dashed", size=1)+ 
  geom_vline(aes(xintercept=quantile(c(DNM_null_regional_mean)[[1]], 0.975)),color="#E69F00", linetype="solid", size=1)+ 
  geom_vline(aes(xintercept=quantile(c(DNM_null_regional_mean)[[1]], 0.025)),color="#E69F00", linetype="solid", size=1)+ 
  geom_vline(aes(xintercept=quantile(c(ISNM_null_regional_mean)[[1]], 0.975)),color="#C36677", linetype="solid", size=1)+ 
  geom_vline(aes(xintercept=quantile(c(ISNM_null_regional_mean)[[1]], 0.025)),color="#C36677", linetype="solid", size=1)+ 
  theme_classic()+
  labs(x="phylogenetic relatedness")

# Pistil Length
regional_mean <- mean(pistilLength_FD_allsites$FRic, na.rm=T)
DNM_null_regional_mean <- data.frame(null=unlist(lapply(lapply(DNM_pistilLength_FD_list, FUN=function(x){x$FRic}),mean, na.rm=T)), method="DNM")
ISNM_null_regional_mean <- data.frame(null=unlist(lapply(lapply(ISNM_pistilLength_FD_list, FUN=function(x){x$FRic}),mean, na.rm=T)), method="ISNM")
gg_df <- rbind(DNM_null_regional_mean,ISNM_null_regional_mean)

ggplot(gg_df, aes(x=null,fill=method)) + 
  geom_density(alpha=0.7)+ 
  scale_fill_manual(values=c("#E69F00", "#C36677"))+ 
  geom_vline(aes(xintercept=regional_mean),color="black", linetype="dashed", size=1)+ 
  geom_vline(aes(xintercept=quantile(c(DNM_null_regional_mean)[[1]], 0.975)),color="#E69F00", linetype="solid", size=1)+ 
  geom_vline(aes(xintercept=quantile(c(DNM_null_regional_mean)[[1]], 0.025)),color="#E69F00", linetype="solid", size=1)+ 
  geom_vline(aes(xintercept=quantile(c(ISNM_null_regional_mean)[[1]], 0.975)),color="#C36677", linetype="solid", size=1)+ 
  geom_vline(aes(xintercept=quantile(c(ISNM_null_regional_mean)[[1]], 0.025)),color="#C36677", linetype="solid", size=1)+ 
  theme_classic()+
  labs(x="Pistil Length")

# Flower Colour
regional_mean <- mean(flowerColour_FD_allsites$FRic, na.rm=T)
DNM_null_regional_mean <- data.frame(null=unlist(lapply(lapply(DNM_flowerColour_FD_list, FUN=function(x){x$FRic}),mean, na.rm=T)), method="DNM")
ISNM_null_regional_mean <- data.frame(null=unlist(lapply(lapply(ISNM_flowerColour_FD_list, FUN=function(x){x$FRic}),mean, na.rm=T)), method="ISNM")
gg_df <- rbind(DNM_null_regional_mean,ISNM_null_regional_mean)

ggplot(gg_df, aes(x=null,fill=method)) + 
  geom_density(alpha=0.7)+ 
  scale_fill_manual(values=c("#E69F00", "#C36677"))+ 
  geom_vline(aes(xintercept=regional_mean),color="black", linetype="dashed", size=1)+ 
  geom_vline(aes(xintercept=quantile(c(DNM_null_regional_mean)[[1]], 0.975)),color="#E69F00", linetype="solid", size=1)+ 
  geom_vline(aes(xintercept=quantile(c(DNM_null_regional_mean)[[1]], 0.025)),color="#E69F00", linetype="solid", size=1)+ 
  geom_vline(aes(xintercept=quantile(c(ISNM_null_regional_mean)[[1]], 0.975)),color="#C36677", linetype="solid", size=1)+ 
  geom_vline(aes(xintercept=quantile(c(ISNM_null_regional_mean)[[1]], 0.025)),color="#C36677", linetype="solid", size=1)+ 
  theme_classic()+
  labs(x="Flower Colour")

#~~~~~~~~~~~~~~~~~~~~~~~~~~~~~~~~~~~~~~~~~~~~~~~~~~~~~~~~~~~~~~~~~~~~~~~~~~~~~~~~~~~~~~#
#~~~~~~~~~~~~~~~~~~~~~~~~~~~~~ Macroevolutionary analyses ~~~~~~~~~~~~~~~~~~~~~~~~~~~~~#
#~~~~~~~~~~~~~~~~~~~~~~~~~~~~~~~~~~~~~~~~~~~~~~~~~~~~~~~~~~~~~~~~~~~~~~~~~~~~~~~~~~~~~~#
#~~~~~~~ Q4. Do flower colours traits or pistil length show phylogenetic signal?~~~~~~~#

# get the colours of the perianth and pistil and a dominant colour
perianth_colour <- colour_data[grepl("average_2",colour_data$category),]
pistil_colour <- colour_data[grepl("average_1",colour_data$category),]
dominant_colour <- colour_data[1,]
for(i in 1:length(unique(colour_data$id))){
  tmp_df <- colour_data[which(colour_data$id == unique(colour_data$id)[i]), ]
  dominant_colour[i,] <- tmp_df[which(tmp_df$value == max(tmp_df$value)),]
}

# perform PCA on the RGB values of each organ
peri_pc <- prcomp(perianth_colour[, c("R", "G", "B")]) 
summary(peri_pc)# PC1 is >91% of variation
pist_pc <- prcomp(pistil_colour[, c("R", "G", "B")])
summary(pist_pc)# PC1 is >91% of variation
dom_pc  <- prcomp(dominant_colour[, c("R", "G", "B")])
summary(dom_pc)# PC1 is >93% of variation

# grab and name PC1s
dom_pc1 <- dom_pc$x[,1]
peri_pc1 <- peri_pc$x[,1]
pist_pc1 <- pist_pc$x[,1]
names(dom_pc1) <- dominant_colour$id
names(peri_pc1) <- perianth_colour$id
names(pist_pc1) <- pistil_colour$id

# correlations between the different organs
cor(dom_pc1, pist_pc1)
cor(dom_pc1, peri_pc1)
cor(pist_pc1, peri_pc1)

# phylosignal in picante package
# need to root phy and make fully dichotomous
phy$root.time <- max(branching.times(phy))
phy <- multi2di(phy)

# now calculate K
phy_sig_dom_k <- phylosig(phy, dom_pc1, method="K", test=T, nsim=1000)
phy_sig_peri_k <- phylosig(phy, peri_pc1, method="K", test=T, nsim=1000)
phy_sig_pist_k <- phylosig(phy, pist_pc1, method="K", test=T, nsim=1000)
# now calculate lambda
phy_sig_dom <- phylosig(phy, dom_pc1, method="lambda", test=T, nsim=1000)
phy_sig_peri <- phylosig(phy, peri_pc1, method="lambda", test=T, nsim=1000)
phy_sig_pist <- phylosig(phy, pist_pc1, method="lambda", test=T, nsim=1000)

# now we also want to do the same for pistil length
pistil_length <- trait_data$pistilMx
names(pistil_length) <- trait_data$species

phy_sig_pistilLength_K <- phylosig(phy, pistil_length, method="K", test=T, nsim=1000)
phy_sig_pistilLength_lambda <- phylosig(phy, pistil_length, method="lambda", test=T, nsim=1000)

# finally do model selection to see if traits are behaving in a BM or OU like fasion
wn_peripc1<-fitContinuous(phy, peri_pc1, model="white")
bm_peripc1<-fitContinuous(phy, peri_pc1, model="BM")
ou_peripc1<-fitContinuous(phy, peri_pc1, model="OU")
AICc(wn_peripc1, bm_peripc1, ou_peripc1)
c(wn_peripc1$opt$aicc, bm_peripc1$opt$aicc, ou_peripc1$opt$aicc)

wn_pistpc1<-fitContinuous(phy, pist_pc1, model="white")
bm_pistpc1<-fitContinuous(phy, pist_pc1, model="BM")
ou_pistpc1<-fitContinuous(phy, pist_pc1, model="OU")
c(wn_pistpc1$opt$aicc, bm_pistpc1$opt$aicc, ou_pistpc1$opt$aicc)


wn_dompc1<-fitContinuous(phy, dom_pc1, model="white")
bm_dompc1<-fitContinuous(phy, dom_pc1, model="BM")
ou_dompc1<-fitContinuous(phy, dom_pc1, model="OU")
c(wn_dompc1$opt$aicc, bm_dompc1$opt$aicc, ou_dompc1$opt$aicc)

wn_pistillength<-fitContinuous(phy, pistil_length, model="white")
bm_pistillength<-fitContinuous(phy, pistil_length, model="BM")
ou_pistillength<-fitContinuous(phy, pistil_length, model="OU")
c(wn_pistillength$opt$aicc, bm_pistillength$opt$aicc, ou_pistillength$opt$aicc)

#~~~~~~~ Q4. how has the disparity observed in flower colour and pistil length evolved over time? ~~~~~~#

# function for dtt
# average square distance = function of dtt in geiger
average.sq <- function(X) mean(pairwise.dist(X)^2)

# do for flower colour on pcoa of distances
ordinated_matrix_colour <- cmdscale(cdist_orig, k = 5)
dttCol_BM_averagesq <- dtt.dispRity(data=ordinated_matrix_colour, metric = average.sq, tree=phy, nsim=1000, model="BM", alternative="two-sided")

# check if k makes a difference
ordinated_matrix_colour1k <- cmdscale(cdist_orig, k = 1)
dttCol_BM_averagesq1k <- dtt.dispRity(data=ordinated_matrix_colour1k, metric = average.sq, tree=phy, nsim=1000, model="BM", alternative="two-sided")

ordinated_matrix_colour2k <- cmdscale(cdist_orig, k = 2)
dttCol_BM_averagesq2k <- dtt.dispRity(data=ordinated_matrix_colour2k, metric = average.sq, tree=phy, nsim=1000, model="BM", alternative="two-sided")

ordinated_matrix_colour10k <- cmdscale(cdist_orig, k = 10)
dttCol_BM_averagesq10k <- dtt.dispRity(data=ordinated_matrix_colour10k, metric = average.sq, tree=phy, nsim=1000, model="BM", alternative="two-sided")

# now do for pistil length on PCOA of pistil differences and on the raw values
ordinated_matrix_pist <- cmdscale(gdist_orig, k = 5)
dttPist_BM_averagesq_pcoa <- dtt.dispRity(data=ordinated_matrix_pist, metric = average.sq, tree=phy, nsim=1000, model="BM", alternative="two-sided")

raw_pistil <- matrix(pistil_length, ncol=1)
rownames(raw_pistil) <- names(pistil_length)

dttPist_BM_averagesq_rawPist <- dtt.dispRity(data=raw_pistil, metric = average.sq, tree=phy, nsim=1000, model="BM", alternative="two-sided")
# gives almost identical results
plot(dttPist_BM_averagesq_pcoa)
plot(dttPist_BM_averagesq_rawPist)


#~~~~~~~ Q5. how is variation in trait disparification and lineage diversification related across the tree


## we need to install 'ancestral' branch of phyr for this code
## if not already installed

if(require("phyr", quietly = TRUE)) {
  ver <- packageVersion("phyr")
  if(ver != "1.1.9") {
    devtools::install_github("daijiang/phyr", ref = "ancestral")
  }
} else {
  devtools::install_github("daijiang/phyr", ref = "ancestral")
}


#log and standardise age
rates_df$age_st <- scale(rates_df$age)[ , 1]
rates_df$age_tr <- log(abs(rates_df$age))
rates_df$age_tr_st <- scale(rates_df$age_tr)[ , 1]

#load tree and drop species with no data
spec_exclude <- c("Hakea_lasiocarpha",
                  "Hakea_circumulata",
                  "Hakea_psilorryncha",
                  "Hakea_gilbertii",
                  "Hakea_subsulcata")

tree <- drop.tip(phy, which(phy$tip.label %in% spec_exclude))
tree <- multi2di(tree)
tree$edge.length[tree$edge.length == 0] <- 0.5
tree <- force.ultrametric(tree, method = "extend")
na.omit(rates_df$label) %in% tree$tip.label

#calculate inverse phylogenetic covariance matrix
tree$edge.length <- tree$edge.length / max(cophenetic(tree))
phy_Ainv <- inverseA(tree, scale = FALSE)$Ainv


tree$node.label <- paste0("Node", seq_len(tree$Nnode))
data_phyr <- rates_df 
data_phyr$label[is.na(data_phyr$label)] <- tree$node.label[data_phyr$node[is.na(data_phyr$label)] - tree$Nnode - 1]
data_phyr$phy <- data_phyr$label
## remove root node which has no data and is not in the ancestral phylogenetic covariance
## matrix. phyr doesn't let you use any data with labels not in the covariance, to reduce
## the chance of errors
data_phyr <- data_phyr %>%
  filter(node != 50)

## we calculate an unbiased estimate of the brownian motion evolutionary rate
## on model residuals, which we base a weakly informative prior on.
sdres_colour <- pic(resid(lm(colour_rate_tr_st ~ diversification_rate_tr_st, 
                             data = tibble(label = tree$tip.label) %>%
                               left_join(data_phyr))), tree, scaled = FALSE) 
sdres_colour <- mean(sdres_colour^2)
## we multiply by three to be conservative, our prior will be:
## most of the prior probability density is less than 3 times the
## expected rate under brownian motion, this shrinks estimates
## slightly towards zero and assentially removes overly high
## rates from being estimated

sdres_colour <- sdres_colour * 3

## now for pistil rates
sdres_pistil <- pic(resid(lm(pistil_rate_tr_st ~ diversification_rate_tr_st, 
                             data = tibble(label = tree$tip.label) %>%
                               left_join(data_phyr))), tree, scaled = FALSE) 
sdres_pistil <- mean(sdres_pistil^2)
sdres_pistil <- sdres_pistil * 3

# diversification rate as predictor
colour_rates_model <- pglmm(colour_rate_tr_st ~ diversification_rate_tr_st +
                              (1 | phy__), 
                            cov_ranef = list(phy = tree),
                            ancestral = "phy",
                            data = data_phyr,
                            prior = "pc.prior",
                            prior_mu = sdres_colour * 3,
                            prior_alpha = 0.01,
                            verbatim_mode = TRUE,
                            bayes = TRUE)
summary(colour_rates_model)

pistil_rates_model <- pglmm(pistil_rate_tr_st ~ diversification_rate_tr_st +
                              (1 | phy__), 
                            cov_ranef = list(phy = tree),
                            ancestral = "phy",
                            data = data_phyr,
                            prior = "pc.prior",
                            prior_mu = sdres_pistil * 3,
                            prior_alpha = 0.01,
                            verbatim_mode = TRUE,
                            bayes = TRUE)
summary(pistil_rates_model)

# time as predictor
colour_rates_time_model <- pglmm(colour_rate_tr_st ~ age_st +
                                   (1 | phy__), 
                                 cov_ranef = list(phy = tree),
                                 ancestral = "phy",
                                 data = data_phyr,
                                 prior = "pc.prior",
                                 prior_mu = sdres_colour * 3,
                                 prior_alpha = 0.01,
                                 verbatim_mode = TRUE,
                                 bayes = TRUE)
summary(colour_rates_time_model)
pistil_rates_time_model <- pglmm(pistil_rate_tr_st ~ age_st +
                                   (1 | phy__), 
                                 cov_ranef = list(phy = tree),
                                 ancestral = "phy",
                                 data = data_phyr,
                                 prior = "pc.prior",
                                 prior_mu = sdres_pistil * 3,
                                 prior_alpha = 0.01,
                                 verbatim_mode = TRUE,
                                 bayes = TRUE)
summary(pistil_rates_time_model)

# Do LRtest to see which model is preffered
colour_rates_time_model_full <- pglmm(colour_rate_tr_st ~ age_st + diversification_rate_tr_st +
                                        (1 | phy__), 
                                      cov_ranef = list(phy = tree),
                                      ancestral = "phy",
                                      data = data_phyr,
                                      prior = "pc.prior",
                                      prior_mu = sdres_colour * 3,
                                      prior_alpha = 0.01,
                                      verbatim_mode = TRUE,
                                      bayes = TRUE)
summary(colour_rates_time_model_full)
pistil_rates_time_model_full <- pglmm(pistil_rate_tr_st ~ age_st + diversification_rate_tr_st +
                                        (1 | phy__), 
                                      cov_ranef = list(phy = tree),
                                      ancestral = "phy",
                                      data = data_phyr,
                                      prior = "pc.prior",
                                      prior_mu = sdres_pistil * 3,
                                      prior_alpha = 0.01,
                                      verbatim_mode = TRUE,
                                      bayes = TRUE)
summary(pistil_rates_time_model_full)

## also fit intercept only models for comparison

colour_rates_time_model_null <- pglmm(colour_rate_tr_st ~ 1 +
                                        (1 | phy__), 
                                      cov_ranef = list(phy = tree),
                                      ancestral = "phy",
                                      data = data_phyr,
                                      prior = "pc.prior",
                                      prior_mu = sdres_colour * 3,
                                      prior_alpha = 0.01,
                                      verbatim_mode = TRUE,
                                      bayes = TRUE)
summary(colour_rates_time_model_null)
pistil_rates_time_model_null <- pglmm(pistil_rate_tr_st ~ 1 +
                                        (1 | phy__), 
                                      cov_ranef = list(phy = tree),
                                      ancestral = "phy",
                                      data = data_phyr,
                                      prior = "pc.prior",
                                      prior_mu = sdres_pistil * 3,
                                      prior_alpha = 0.01,
                                      verbatim_mode = TRUE,
                                      bayes = TRUE)
summary(pistil_rates_time_model_null)
## now for div rate ~ age relationship
sdres_age <- pic(resid(lm(diversification_rate_tr_st~age_tr_st, 
                          data = tibble(label = tree$tip.label) %>%
                            left_join(data_phyr))), tree, scaled = FALSE) 
sdres_age <- mean(sdres_age^2)
sdres_age <- sdres_age * 3

div_rates_time_model_full <- pglmm(diversification_rate_tr_st ~ age_tr_st +
                                     (1 | phy__), 
                                   cov_ranef = list(phy = tree),
                                   ancestral = "phy",
                                   data = data_phyr,
                                   prior = "pc.prior",
                                   prior_mu = sdres_age * 3,
                                   prior_alpha = 0.01,
                                   verbatim_mode = TRUE,
                                   bayes = TRUE,verbose=T)


BF <- function(mod_1, mod_2, prior_p = c(0.5, 0.5)) {
  bf <- (mod_1$logLik - mod_2$logLik) * (prior_p[1] / prior_p[2])
  bf
}

BF(colour_rates_time_model_full, colour_rates_time_model)
BF(colour_rates_time_model_full, colour_rates_model)

BF(pistil_rates_time_model_full, pistil_rates_time_model)
BF(pistil_rates_time_model_full, pistil_rates_model)

BF(pistil_rates_time_model, pistil_rates_model)

BF(colour_rates_time_model, colour_rates_time_model_null)
BF(colour_rates_model, colour_rates_time_model_null)

BF(pistil_rates_time_model, pistil_rates_time_model_null)
BF(pistil_rates_model, pistil_rates_time_model_null)
BF(pistil_rates_time_model_full, pistil_rates_time_model_null)


## some validation stuff
# first look at whether rates appear to have much phylo structure

dat_for_plot <- data_phyr %>%
  select(node, colour_rate_tr_st, pistil_rate_tr_st) %>%
  mutate(edge_order = match(node, tree$edge[ , 2])) %>%
  drop_na() %>%
  arrange(edge_order)

plot_ClaDS_phylo(tree, dat_for_plot$colour_rate_tr_st, log = FALSE)

# fit just phylogenetic effect and see how predictions look
colour_rates_phy <- pglmm(colour_rate_tr_st ~ 1 +
                            (1 | phy__), 
                          cov_ranef = list(phy = tree),
                          ancestral = "phy",
                          data = data_phyr,
                          prior = "pc.prior",
                          prior_mu = sdres_colour * 3,
                          prior_alpha = 0.01,
                          verbatim_mode = TRUE,
                          bayes = TRUE)

summary(colour_rates_phy)

## this calculated the highest posterior density interval for 95% of
## posterior probability (another kind of uncertainty interval) for
## the phylogenetic random effect (the standard deviation of the Brownian Motion model)
hpd <- inla.tmarginal(function(x) 1 / sqrt(x),
                      colour_rates_phy$inla.model$marginals.hyperpar$`Precision for inla_effects[["1|phy__"]]`) %>%
  inla.hpdmarginal(0.95, .)

## This is the mean effect
m <- 1 / sqrt(colour_rates_phy$inla.model$summary.hyperpar$mean[2]) 

## these values suggest reasonably strong phylogenetic signal
hpd
m

## This is the full marginal distribution
plot(inla.tmarginal(function(x) 1 / sqrt(x),
                    colour_rates_phy$inla.model$marginals.hyperpar$`Precision for inla_effects[["1|phy__"]]`),
     type = "l", xlim = c(0, 3.0))

## Now we can extract predictions from the model and compare to the observed values
dat_for_plot <- data_phyr %>%
  select(node, colour_rate_tr_st, pistil_rate_tr_st) %>%
  mutate(edge_order = match(node, tree$edge[ , 2]),
         preds = colour_rates_phy$inla.model$summary.fitted.values$mean) %>%
  drop_na() %>%
  arrange(edge_order)

par(mfrow = c(1, 2))
plot_ClaDS_phylo(tree, dat_for_plot$colour_rate_tr_st, log = FALSE)
title("True Estimated Rates")
plot_ClaDS_phylo(tree, dat_for_plot$preds, log = FALSE)
title("Predicted Rates under Brownian Motion")
par(mfrow = c(1, 1))

## visualise the prior
nprec <- 100000
prec <- seq(0.005, 5, length.out = nprec) #precisions
sd <- 1/sqrt(prec)
U <- sdres_colour * 3
alpha <- 0.01
lambda <- -log(alpha)/U #rate for exponential on sd
pr_prec <- inla.pc.dprec(prec, U, alpha) #Density for the precision. 
pr_sd <- dexp(sd, rate = lambda) #Density for sd
#nb see inla.pc.dprec for how to get density for the precision. 

par(mfrow = c(1,2))
plot(prec, pr_prec, type = 'l', xlab = "precision", ylab = "density")
plot(sd, pr_sd, type = 'l', xlab = "sd", ylab = "density",
     main = "PC prior on SD")
par(mfrow = c(1,1))
