# Supplementary material for: Ecological interactions shape the evolution of flower color in communities across a temperate biodiversity hotspot
Source: Evol Lett. 2021 Apr 28;5(3):277–89. doi: 10.1002/evl3.225 (PMC8190448; doi:10.1002/evl3.225)
Supplement: Supplementary file 7 — Supporting Information [file EVL3-5-277-s005.zip › Hakea_flowering_times_overlap_matrix.csv]

X	Hakea_aculeata	Hakea_acuminata	Hakea_adnata	Hakea_aenigma	Hakea_ambigua	Hakea_amplexicaulis	Hakea_anadenia	Hakea_arborescens	Hakea_archaeoides	Hakea_auriculata	Hakea_bakeriana	Hakea_baxteri	Hakea_bicornata	Hakea_brachyptera	Hakea_brownii	Hakea_bucculenta	Hakea_candolleana	Hakea_carinata	Hakea_ceratophylla	Hakea_chordophylla	Hakea_cinerea	Hakea_circumulata	Hakea_clavata	Hakea_collina	Hakea_commutata	Hakea_conchifolia	Hakea_constablei	Hakea_corymbosa	Hakea_costata	Hakea_cucullata	Hakea_cyclocarpa	Hakea_cycloptera	Hakea_cygna	Hakea_dactyloides	Hakea_decurrens	Hakea_denticulata	Hakea_divaricata	Hakea_dohertyi	Hakea_drupacea	Hakea_ednieana	Hakea_elliptica	Hakea_eneabba	Hakea_epiglottis	Hakea_erecta	Hakea_eriantha	Hakea_erinacea	Hakea_eyreana	Hakea_falcata	Hakea_ferruginea
Hakea_aculeata	1	0	1	1	1	1	1	0	0.5	1	0.5	0.5	0	0.5	1	1	0.5	1	1	0.5	1	0.5	1	0	1	0	1	0.5	1	1	1	0	1	0.5	0.5	1	1	1	0	1	0	0.5	1	1	1	1	1	1	1
Hakea_acuminata	0	1	0	0	0	1	1	0	0	1	1	0	1	0	0	1	1	0	0	1	0	1	1	1	0	1	0	1	1	1	0	1	1	0	1	1	1	0	0	0	0	1	0	0	1	1	1	0	1
Hakea_adnata	1	0	1	0.666666667	1	1	1	0	0.333333333	1	0.666666667	0.5	0.333333333	1	0.666666667	1	0.666666667	1	0.666666667	0.666666667	1	0.666666667	1	0	0.666666667	0.333333333	0.666666667	0.666666667	1	1	1	0.333333333	1	0.5	0.666666667	1	1	1	0	0.666666667	0	0.666666667	0.666666667	1	1	1	1	0.666666667	1
Hakea_aenigma	1	0	0.666666667	1	1	1	0.666666667	0	0.666666667	0.666666667	0.333333333	1	0	0.5	1	0.666666667	0.333333333	1	1	0.333333333	1	0.333333333	0.666666667	0	1	0	1	0.333333333	0.666666667	1	0.666666667	0	0.666666667	1	0.333333333	0.666666667	1	1	0	1	0	0.333333333	1	1	1	1	1	1	1
Hakea_ambigua	1	0	1	1	1	1	1	0	0.5	1	0.5	0.5	0	0.5	1	1	0.5	1	1	0.5	1	0.5	1	0	1	0	1	0.5	1	1	1	0	1	0.5	0.5	1	1	1	0	1	0	0.5	1	1	1	1	1	1	1
Hakea_amplexicaulis	1	1	1	1	1	1	1	0	1	0.8	0.6	1	0.333333333	1	1	0.666666667	0.75	1	0.666666667	0.75	1	1	0.666666667	0.333333333	1	0.666666667	1	0.5	1	0.833333333	1	0.5	1	1	0.6	1	0.833333333	1	0	1	1	1	1	1	1	0.833333333	0.833333333	1	1
Hakea_anadenia	1	1	1	0.666666667	1	1	1	0	0.333333333	1	0.75	0.5	0.5	1	0.666666667	1	0.75	1	0.5	0.75	0.75	1	1	0.333333333	0.5	0.666666667	0.666666667	0.75	1	1	1	0.5	1	0.5	0.75	1	1	1	0	0.5	0	1	0.5	1	1	1	1	0.666666667	1
Hakea_arborescens	0	0	0	0	0	0	0	1	0	0.2	0.4	0	0.666666667	0	0	0.666666667	0.25	0	0.333333333	0.25	0	0	1	0.666666667	0	0.333333333	0	0.666666667	0	0.666666667	0	1	0	0	0.4	0	0.166666667	0	1	0	0	0	0	0	0	0.333333333	0.333333333	0	0
Hakea_archaeoides	0.5	0	0.333333333	0.666666667	0.5	1	0.333333333	0	1	0.333333333	0	1	0	0	0.666666667	0.333333333	0	0.5	1	0	0.666666667	0	0.333333333	0	1	0	0.666666667	0	0.333333333	0.666666667	0.333333333	0.333333333	0.333333333	1	0	0.333333333	0.666666667	0.5	0	1	1	0	1	0.5	1	0.666666667	0.666666667	0.666666667	0.666666667
Hakea_auriculata	1	1	1	0.666666667	1	0.8	1	0.2	0.333333333	1	0.8	0.5	0.6	1	0.666666667	1	1	1	0.4	1	0.75	1	1	0.666666667	0.5	1	0.666666667	0.8	1	1	1	0.6	1	0.5	0.8	1	1	1	0.25	0.5	0	1	0.5	1	0.8	1	1	0.666666667	0.8
Hakea_bakeriana	0.5	1	0.666666667	0.333333333	0.5	0.6	0.75	0.4	0	0.8	1	0	0.8	1	0.333333333	1	1	0.5	0.2	1	0.5	1	1	1	0.25	1	0.333333333	1	0.75	1	0.666666667	0.8	0.75	0	1	0.75	0.8	0.5	0.5	0.25	0	1	0.25	0.5	0.6	1	1	0.333333333	0.6
Hakea_baxteri	0.5	0	0.5	1	0.5	1	0.5	0	1	0.5	0	1	0	0	1	0.5	0	0.5	1	0	1	0	0.5	0	1	0	1	0	0.5	1	0.5	0	0.5	1	0	0.5	1	0.5	0	1	0	0	1	0.5	1	1	1	1	1
Hakea_bicornata	0	1	0.333333333	0	0	0.333333333	0.5	0.666666667	0	0.6	0.8	0	1	0.5	0	1	0.75	0	0	0.75	0.25	0.666666667	1	1	0	1	0	1	0.5	1	0.333333333	1	0.5	0	0.8	0.5	0.5	0	1	0	0	0.666666667	0	0	0.333333333	0.666666667	0.666666667	0	0.4
Hakea_brachyptera	0.5	0	1	0.5	0.5	1	1	0	0	1	1	0	0.5	1	0.5	1	1	0.5	0.5	1	1	1	1	0	0.5	0.5	0.5	1	1	1	1	0.5	1	0	1	1	1	0.5	0	0.5	0	1	0.5	0.5	1	1	1	0.5	1
Hakea_brownii	1	0	0.666666667	1	1	1	0.666666667	0	0.666666667	0.666666667	0.333333333	1	0	0.5	1	0.666666667	0.333333333	1	1	0.333333333	1	0.333333333	0.666666667	0	1	0	1	0.333333333	0.666666667	1	0.666666667	0	0.666666667	1	0.333333333	0.666666667	1	1	0	1	0	0.333333333	1	1	1	1	1	1	1
Hakea_bucculenta	1	1	1	0.666666667	1	0.666666667	1	0.666666667	0.333333333	1	1	0.5	1	1	0.666666667	1	1	1	0.333333333	1	0.75	1	1	1	0.5	1	0.666666667	1	1	1	1	0.75	1	0.5	1	1	0.833333333	1	1	0.5	0	1	0.5	1	0.666666667	0.857142857	0.857142857	0.666666667	0.8
Hakea_candolleana	0.5	1	0.666666667	0.333333333	0.5	0.75	0.75	0.25	0	1	1	0	0.75	1	0.333333333	1	1	0.5	0.25	1	0.5	1	1	0.666666667	0.25	1	0.333333333	1	0.75	1	0.666666667	0.75	0.75	0	1	0.75	1	0.5	0.25	0.25	0	1	0.25	0.5	0.75	1	1	0.333333333	0.75
Hakea_carinata	1	0	1	1	1	1	1	0	0.5	1	0.5	0.5	0	0.5	1	1	0.5	1	1	0.5	1	0.5	1	0	1	0	1	0.5	1	1	1	0	1	0.5	0.5	1	1	1	0	1	0	0.5	1	1	1	1	1	1	1
Hakea_ceratophylla	1	0	0.666666667	1	1	0.666666667	0.5	0.333333333	1	0.4	0.2	1	0	0.5	1	0.333333333	0.25	1	1	0.25	0.75	0.333333333	0.666666667	0	1	0	1	0.166666667	0.5	0.5	0.666666667	0.5	0.5	1	0.2	0.5	0.5	1	0	1	1	0.333333333	1	1	0.666666667	0.5	0.5	1	0.6
Hakea_chordophylla	0.5	1	0.666666667	0.333333333	0.5	0.75	0.75	0.25	0	1	1	0	0.75	1	0.333333333	1	1	0.5	0.25	1	0.5	1	1	0.666666667	0.25	1	0.333333333	1	0.75	1	0.666666667	0.75	0.75	0	1	0.75	1	0.5	0.25	0.25	0	1	0.25	0.5	0.75	1	1	0.333333333	0.75
Hakea_cinerea	1	0	1	1	1	1	0.75	0	0.666666667	0.75	0.5	1	0.25	1	1	0.75	0.5	1	0.75	0.5	1	0.666666667	0.75	0	0.75	0.333333333	1	0.5	0.75	1	1	0.25	0.75	1	0.5	0.75	1	1	0	0.75	0	0.666666667	0.75	1	1	1	1	1	1
Hakea_circumulata	0.5	1	0.666666667	0.333333333	0.5	1	1	0	0	1	1	0	0.666666667	1	0.333333333	1	1	0.5	0.333333333	1	0.666666667	1	1	0.333333333	0.333333333	0.666666667	0.333333333	1	1	1	0.666666667	0.666666667	1	0	1	1	1	0.5	0	0.333333333	0	1	0.333333333	0.5	1	1	1	0.333333333	1
Hakea_clavata	1	1	1	0.666666667	1	0.666666667	1	1	0.333333333	1	1	0.5	1	1	0.666666667	1	1	1	0.666666667	1	0.75	1	1	1	0.5	1	0.666666667	1	1	0.888888889	1	0.888888889	1	0.5	1	1	0.833333333	1	1	0.5	0	1	0.5	1	0.666666667	0.857142857	0.857142857	0.666666667	0.8
Hakea_collina	0	1	0	0	0	0.333333333	0.333333333	0.666666667	0	0.666666667	1	0	1	0	0	1	0.666666667	0	0	0.666666667	0	0.333333333	1	1	0	0.666666667	0	1	0.333333333	1	0	1	0.333333333	0	1	0.333333333	0.666666667	0	0.666666667	0	0	0.333333333	0	0	0.333333333	1	1	0	0.333333333
Hakea_commutata	1	0	0.666666667	1	1	1	0.5	0	1	0.5	0.25	1	0	0.5	1	0.5	0.25	1	1	0.25	0.75	0.333333333	0.5	0	1	0	1	0.25	0.5	0.75	0.666666667	0.25	0.5	1	0.25	0.5	0.75	1	0	1	1	0.333333333	1	1	1	0.75	0.75	1	0.75
Hakea_conchifolia	0	1	0.333333333	0	0	0.666666667	0.666666667	0.333333333	0	1	1	0	1	0.5	0	1	1	0	0	1	0.333333333	0.666666667	1	0.666666667	0	1	0	1	0.666666667	1	0.333333333	1	0.666666667	0	1	0.666666667	1	0	0.333333333	0	0	0.666666667	0	0	0.666666667	1	1	0	0.666666667
Hakea_constablei	1	0	0.666666667	1	1	1	0.666666667	0	0.666666667	0.666666667	0.333333333	1	0	0.5	1	0.666666667	0.333333333	1	1	0.333333333	1	0.333333333	0.666666667	0	1	0	1	0.333333333	0.666666667	1	0.666666667	0	0.666666667	1	0.333333333	0.666666667	1	1	0	1	0	0.333333333	1	1	1	1	1	1	1
Hakea_corymbosa	0.5	1	0.666666667	0.333333333	0.5	0.5	0.75	0.666666667	0	0.8	1	0	1	1	0.333333333	1	1	0.5	0.166666667	1	0.5	1	1	1	0.25	1	0.333333333	1	0.75	1	0.666666667	0.857142857	0.75	0	1	0.75	0.666666667	0.5	1	0.25	0	1	0.25	0.5	0.5	0.714285714	0.714285714	0.333333333	0.6
Hakea_costata	1	1	1	0.666666667	1	1	1	0	0.333333333	1	0.75	0.5	0.5	1	0.666666667	1	0.75	1	0.5	0.75	0.75	1	1	0.333333333	0.5	0.666666667	0.666666667	0.75	1	1	1	0.5	1	0.5	0.75	1	1	1	0	0.5	0	1	0.5	1	1	1	1	0.666666667	1
Hakea_cucullata	1	1	1	1	1	0.833333333	1	0.666666667	0.666666667	1	1	1	1	1	1	1	1	1	0.5	1	1	1	0.888888889	1	0.75	1	1	1	1	1	1	0.666666667	1	1	1	1	1	1	1	0.75	0	1	0.75	1	0.833333333	1	1	1	1
Hakea_cyclocarpa	1	0	1	0.666666667	1	1	1	0	0.333333333	1	0.666666667	0.5	0.333333333	1	0.666666667	1	0.666666667	1	0.666666667	0.666666667	1	0.666666667	1	0	0.666666667	0.333333333	0.666666667	0.666666667	1	1	1	0.333333333	1	0.5	0.666666667	1	1	1	0	0.666666667	0	0.666666667	0.666666667	1	1	1	1	0.666666667	1
Hakea_cycloptera	0	1	0.333333333	0	0	0.5	0.5	1	0.333333333	0.6	0.8	0	1	0.5	0	0.75	0.75	0	0.5	0.75	0.25	0.666666667	0.888888889	1	0.25	1	0	0.857142857	0.5	0.666666667	0.333333333	1	0.5	0	0.8	0.5	0.5	0	1	0.25	1	0.666666667	0.25	0	0.5	0.571428571	0.571428571	0	0.4
Hakea_cygna	1	1	1	0.666666667	1	1	1	0	0.333333333	1	0.75	0.5	0.5	1	0.666666667	1	0.75	1	0.5	0.75	0.75	1	1	0.333333333	0.5	0.666666667	0.666666667	0.75	1	1	1	0.5	1	0.5	0.75	1	1	1	0	0.5	0	1	0.5	1	1	1	1	0.666666667	1
Hakea_dactyloides	0.5	0	0.5	1	0.5	1	0.5	0	1	0.5	0	1	0	0	1	0.5	0	0.5	1	0	1	0	0.5	0	1	0	1	0	0.5	1	0.5	0	0.5	1	0	0.5	1	0.5	0	1	0	0	1	0.5	1	1	1	1	1
Hakea_decurrens	0.5	1	0.666666667	0.333333333	0.5	0.6	0.75	0.4	0	0.8	1	0	0.8	1	0.333333333	1	1	0.5	0.2	1	0.5	1	1	1	0.25	1	0.333333333	1	0.75	1	0.666666667	0.8	0.75	0	1	0.75	0.8	0.5	0.5	0.25	0	1	0.25	0.5	0.6	1	1	0.333333333	0.6
Hakea_denticulata	1	1	1	0.666666667	1	1	1	0	0.333333333	1	0.75	0.5	0.5	1	0.666666667	1	0.75	1	0.5	0.75	0.75	1	1	0.333333333	0.5	0.666666667	0.666666667	0.75	1	1	1	0.5	1	0.5	0.75	1	1	1	0	0.5	0	1	0.5	1	1	1	1	0.666666667	1
Hakea_divaricata	1	1	1	1	1	0.833333333	1	0.166666667	0.666666667	1	0.8	1	0.5	1	1	0.833333333	1	1	0.5	1	1	1	0.833333333	0.666666667	0.75	1	1	0.666666667	1	1	1	0.5	1	1	0.8	1	1	1	0.25	0.75	0	1	0.75	1	0.833333333	1	1	1	1
Hakea_dohertyi	1	0	1	1	1	1	1	0	0.5	1	0.5	0.5	0	0.5	1	1	0.5	1	1	0.5	1	0.5	1	0	1	0	1	0.5	1	1	1	0	1	0.5	0.5	1	1	1	0	1	0	0.5	1	1	1	1	1	1	1
Hakea_drupacea	0	0	0	0	0	0	0	1	0	0.25	0.5	0	1	0	0	1	0.25	0	0	0.25	0	0	1	0.666666667	0	0.333333333	0	1	0	1	0	1	0	0	0.5	0	0.25	0	1	0	0	0	0	0	0	0.5	0.5	0	0
Hakea_ednieana	1	0	0.666666667	1	1	1	0.5	0	1	0.5	0.25	1	0	0.5	1	0.5	0.25	1	1	0.25	0.75	0.333333333	0.5	0	1	0	1	0.25	0.5	0.75	0.666666667	0.25	0.5	1	0.25	0.5	0.75	1	0	1	1	0.333333333	1	1	1	0.75	0.75	1	0.75
Hakea_elliptica	0	0	0	0	0	1	0	0	1	0	0	0	0	0	0	0	0	0	1	0	0	0	0	0	1	0	0	0	0	0	0	1	0	0	0	0	0	0	0	1	1	0	1	0	1	0	0	0	0
Hakea_eneabba	0.5	1	0.666666667	0.333333333	0.5	1	1	0	0	1	1	0	0.666666667	1	0.333333333	1	1	0.5	0.333333333	1	0.666666667	1	1	0.333333333	0.333333333	0.666666667	0.333333333	1	1	1	0.666666667	0.666666667	1	0	1	1	1	0.5	0	0.333333333	0	1	0.333333333	0.5	1	1	1	0.333333333	1
Hakea_epiglottis	1	0	0.666666667	1	1	1	0.5	0	1	0.5	0.25	1	0	0.5	1	0.5	0.25	1	1	0.25	0.75	0.333333333	0.5	0	1	0	1	0.25	0.5	0.75	0.666666667	0.25	0.5	1	0.25	0.5	0.75	1	0	1	1	0.333333333	1	1	1	0.75	0.75	1	0.75
Hakea_erecta	1	0	1	1	1	1	1	0	0.5	1	0.5	0.5	0	0.5	1	1	0.5	1	1	0.5	1	0.5	1	0	1	0	1	0.5	1	1	1	0	1	0.5	0.5	1	1	1	0	1	0	0.5	1	1	1	1	1	1	1
Hakea_eriantha	1	1	1	1	1	1	1	0	1	0.8	0.6	1	0.333333333	1	1	0.666666667	0.75	1	0.666666667	0.75	1	1	0.666666667	0.333333333	1	0.666666667	1	0.5	1	0.833333333	1	0.5	1	1	0.6	1	0.833333333	1	0	1	1	1	1	1	1	0.833333333	0.833333333	1	1
Hakea_erinacea	1	1	1	1	1	0.833333333	1	0.333333333	0.666666667	1	1	1	0.666666667	1	1	0.857142857	1	1	0.5	1	1	1	0.857142857	1	0.75	1	1	0.714285714	1	1	1	0.571428571	1	1	1	1	1	1	0.5	0.75	0	1	0.75	1	0.833333333	1	1	1	1
Hakea_eyreana	1	1	1	1	1	0.833333333	1	0.333333333	0.666666667	1	1	1	0.666666667	1	1	0.857142857	1	1	0.5	1	1	1	0.857142857	1	0.75	1	1	0.714285714	1	1	1	0.571428571	1	1	1	1	1	1	0.5	0.75	0	1	0.75	1	0.833333333	1	1	1	1
Hakea_falcata	1	0	0.666666667	1	1	1	0.666666667	0	0.666666667	0.666666667	0.333333333	1	0	0.5	1	0.666666667	0.333333333	1	1	0.333333333	1	0.333333333	0.666666667	0	1	0	1	0.333333333	0.666666667	1	0.666666667	0	0.666666667	1	0.333333333	0.666666667	1	1	0	1	0	0.333333333	1	1	1	1	1	1	1
Hakea_ferruginea	1	1	1	1	1	1	1	0	0.666666667	0.8	0.6	1	0.4	1	1	0.8	0.75	1	0.6	0.75	1	1	0.8	0.333333333	0.75	0.666666667	1	0.6	1	1	1	0.4	1	1	0.6	1	1	1	0	0.75	0	1	0.75	1	1	1	1	1	1
Hakea_flabellifolia	0.5	0	0.5	1	0.5	1	0.5	0	1	0.5	0	1	0	0	1	0.5	0	0.5	1	0	1	0	0.5	0	1	0	1	0	0.5	1	0.5	0	0.5	1	0	0.5	1	0.5	0	1	0	0	1	0.5	1	1	1	1	1
Hakea_florida	0	0	0	0.333333333	0	0.666666667	0	0.333333333	0.666666667	0	0	0.5	0	0	0.333333333	0	0	0	1	0	0.333333333	0	0.333333333	0	0.666666667	0	0.333333333	0	0	0.333333333	0	0.666666667	0	0.5	0	0	0.333333333	0	0	0.666666667	1	0	0.666666667	0	0.666666667	0.333333333	0.333333333	0.333333333	0.333333333
Hakea_francisiana	1	1	1	0.666666667	1	1	1	0	0.333333333	1	0.75	0.5	0.5	1	0.666666667	1	0.75	1	0.5	0.75	0.75	1	1	0.333333333	0.5	0.666666667	0.666666667	0.75	1	1	1	0.5	1	0.5	0.75	1	1	1	0	0.5	0	1	0.5	1	1	1	1	0.666666667	1
Hakea_fraseri	1	0	1	1	1	1	1	0	0.5	1	0.5	0.5	0	0.5	1	1	0.5	1	1	0.5	1	0.5	1	0	1	0	1	0.5	1	1	1	0	1	0.5	0.5	1	1	1	0	1	0	0.5	1	1	1	1	1	1	1
Hakea_gibbosa	0	1	0	0	0	0.25	0.25	0.75	0	0.5	0.75	0	1	0	0	1	0.5	0	0	0.5	0	0.333333333	1	1	0	0.666666667	0	1	0.25	1	0	1	0.25	0	0.75	0.25	0.5	0	0.75	0	0	0.333333333	0	0	0.25	0.75	0.75	0	0.25
Hakea_gilbertii	0.5	0	1	0.5	0.5	1	1	0	0	1	1	0	0.5	1	0.5	1	1	0.5	0.5	1	1	1	1	0	0.5	0.5	0.5	1	1	1	1	0.5	1	0	1	1	1	0.5	0	0.5	0	1	0.5	0.5	1	1	1	0.5	1
Hakea_grammatophylla	0	1	0.333333333	0	0	0.333333333	0.5	0.666666667	0	0.6	0.8	0	1	0.5	0	1	0.75	0	0	0.75	0.25	0.666666667	1	1	0	1	0	1	0.5	1	0.333333333	1	0.5	0	0.8	0.5	0.5	0	1	0	0	0.666666667	0	0	0.333333333	0.666666667	0.666666667	0	0.4
Hakea_hastata	1	0	1	1	1	1	1	0	0.5	1	0.5	0.5	0	0.5	1	1	0.5	1	1	0.5	1	0.5	1	0	1	0	1	0.5	1	1	1	0	1	0.5	0.5	1	1	1	0	1	0	0.5	1	1	1	1	1	1	1
Hakea_horrida	1	0	1	0.666666667	1	1	1	0	0.333333333	1	0.666666667	0.5	0.333333333	1	0.666666667	1	0.666666667	1	0.666666667	0.666666667	1	0.666666667	1	0	0.666666667	0.333333333	0.666666667	0.666666667	1	1	1	0.333333333	1	0.5	0.666666667	1	1	1	0	0.666666667	0	0.666666667	0.666666667	1	1	1	1	0.666666667	1
Hakea_ilicifolia	1	0	1	0.666666667	1	1	1	0	0.333333333	1	0.666666667	0.5	0.333333333	1	0.666666667	1	0.666666667	1	0.666666667	0.666666667	1	0.666666667	1	0	0.666666667	0.333333333	0.666666667	0.666666667	1	1	1	0.333333333	1	0.5	0.666666667	1	1	1	0	0.666666667	0	0.666666667	0.666666667	1	1	1	1	0.666666667	1
Hakea_incrassata	1	1	1	1	1	0.833333333	1	0.166666667	0.666666667	1	0.8	1	0.5	1	1	0.833333333	1	1	0.5	1	1	1	0.833333333	0.666666667	0.75	1	1	0.666666667	1	1	1	0.5	1	1	0.8	1	1	1	0.25	0.75	0	1	0.75	1	0.833333333	1	1	1	1
Hakea_invaginata	0.5	1	0.666666667	0.333333333	0.5	0.75	0.75	0.25	0	1	1	0	0.75	1	0.333333333	1	1	0.5	0.25	1	0.5	1	1	0.666666667	0.25	1	0.333333333	1	0.75	1	0.666666667	0.75	0.75	0	1	0.75	1	0.5	0.25	0.25	0	1	0.25	0.5	0.75	1	1	0.333333333	0.75
Hakea_ivoryi	0.5	0	0.333333333	0.666666667	0.5	0.75	0.25	0.25	1	0.25	0	1	0	0	0.666666667	0.25	0	0.5	1	0	0.5	0	0.5	0	0.75	0	0.666666667	0	0.25	0.5	0.333333333	0.5	0.25	1	0	0.25	0.5	0.5	0	0.75	1	0	0.75	0.5	0.75	0.5	0.5	0.666666667	0.5
Hakea_kippistiana	0	0	0	0.333333333	0	0.5	0	0.5	0.666666667	0	0	0.5	0	0	0.333333333	0	0	0	1	0	0.25	0	0.5	0	0.5	0	0.333333333	0	0	0.25	0	0.75	0	0.5	0	0	0.25	0	0	0.5	1	0	0.5	0	0.5	0.25	0.25	0.333333333	0.25
Hakea_laevipes	0	0	0	0.333333333	0	0.666666667	0	0.333333333	0.666666667	0	0	0.5	0	0	0.333333333	0	0	0	1	0	0.333333333	0	0.333333333	0	0.666666667	0	0.333333333	0	0	0.333333333	0	0.666666667	0	0.5	0	0	0.333333333	0	0	0.666666667	1	0	0.666666667	0	0.666666667	0.333333333	0.333333333	0.333333333	0.333333333
Hakea_lasianthoides	1	0	0.666666667	1	1	1	0.666666667	0	0.666666667	0.666666667	0.333333333	1	0	0.5	1	0.666666667	0.333333333	1	1	0.333333333	1	0.333333333	0.666666667	0	1	0	1	0.333333333	0.666666667	1	0.666666667	0	0.666666667	1	0.333333333	0.666666667	1	1	0	1	0	0.333333333	1	1	1	1	1	1	1
Hakea_lasiocarpha	0	1	0	0	0	0.333333333	0.333333333	0.666666667	0	0.666666667	1	0	1	0	0	1	0.666666667	0	0	0.666666667	0	0.333333333	1	1	0	0.666666667	0	1	0.333333333	1	0	1	0.333333333	0	1	0.333333333	0.666666667	0	0.666666667	0	0	0.333333333	0	0	0.333333333	1	1	0	0.333333333
Hakea_laurina	0	1	0.333333333	0	0	0.4	0.5	0.6	0	0.6	0.8	0	1	0.5	0	1	0.75	0	0	0.75	0.25	0.666666667	1	1	0	1	0	1	0.5	1	0.333333333	1	0.5	0	0.8	0.5	0.6	0	0.75	0	0	0.666666667	0	0	0.4	0.8	0.8	0	0.4
Hakea_lehmanniana	0	1	0.333333333	0	0	0.666666667	0.666666667	0.333333333	0	1	1	0	1	0.5	0	1	1	0	0	1	0.333333333	0.666666667	1	0.666666667	0	1	0	1	0.666666667	1	0.333333333	1	0.666666667	0	1	0.666666667	1	0	0.333333333	0	0	0.666666667	0	0	0.666666667	1	1	0	0.666666667
Hakea_leucoptera	0.5	0	0.333333333	0.666666667	0.5	1	0.333333333	0	1	0.333333333	0	1	0	0	0.666666667	0.333333333	0	0.5	1	0	0.666666667	0	0.333333333	0	1	0	0.666666667	0	0.333333333	0.666666667	0.333333333	0.333333333	0.333333333	1	0	0.333333333	0.666666667	0.5	0	1	1	0	1	0.5	1	0.666666667	0.666666667	0.666666667	0.666666667
Hakea_linearis	0.5	0	0.333333333	0.666666667	0.5	0.5	0.25	0.5	1	0.2	0	1	0.166666667	0	0.666666667	0.333333333	0	0.5	0.833333333	0	0.5	0	0.666666667	0	0.75	0	0.666666667	0.166666667	0.25	0.5	0.333333333	0.666666667	0.25	1	0	0.25	0.333333333	0.5	0.25	0.75	1	0	0.75	0.5	0.5	0.333333333	0.333333333	0.666666667	0.4
Hakea_lissocarpha	0.5	1	0.666666667	0.333333333	0.5	0.6	0.75	0.4	0	0.8	1	0	0.8	1	0.333333333	1	1	0.5	0.2	1	0.5	1	1	1	0.25	1	0.333333333	1	0.75	1	0.666666667	0.8	0.75	0	1	0.75	0.8	0.5	0.5	0.25	0	1	0.25	0.5	0.6	1	1	0.333333333	0.6
Hakea_longiflora	0.5	1	0.666666667	0.333333333	0.5	0.75	0.75	0.25	0	1	1	0	0.75	1	0.333333333	1	1	0.5	0.25	1	0.5	1	1	0.666666667	0.25	1	0.333333333	1	0.75	1	0.666666667	0.75	0.75	0	1	0.75	1	0.5	0.25	0.25	0	1	0.25	0.5	0.75	1	1	0.333333333	0.75
Hakea_loranthifolia	0.5	0	1	0.5	0.5	1	1	0	0	1	1	0	0.5	1	0.5	1	1	0.5	0.5	1	1	1	1	0	0.5	0.5	0.5	1	1	1	1	0.5	1	0	1	1	1	0.5	0	0.5	0	1	0.5	0.5	1	1	1	0.5	1
Hakea_lorea	1	1	1	1	1	0.833333333	1	0.833333333	0.666666667	1	1	1	1	1	1	1	1	1	0.666666667	1	1	1	0.9	1	0.75	1	1	1	1	1	1	0.777777778	1	1	1	1	1	1	1	0.75	0	1	0.75	1	0.833333333	1	1	1	1
Hakea_maconochieana	0	0	0	0	0	0	0	1	0	0	0	0	1	0	0	1	0	0	0	0	0	0	1	0	0	0	0	1	0	1	0	1	0	0	0	0	0	0	1	0	0	0	0	0	0	0	0	0	0
Hakea_macraeana	1	0	1	0.666666667	1	1	1	0	0.333333333	1	0.666666667	0.5	0.333333333	1	0.666666667	1	0.666666667	1	0.666666667	0.666666667	1	0.666666667	1	0	0.666666667	0.333333333	0.666666667	0.666666667	1	1	1	0.333333333	1	0.5	0.666666667	1	1	1	0	0.666666667	0	0.666666667	0.666666667	1	1	1	1	0.666666667	1
Hakea_macrocarpa	0	1	0.333333333	0	0	0.5	0.5	0.5	0	0.75	1	0	1	0.5	0	1	0.75	0	0	0.75	0.25	0.666666667	1	1	0	1	0	1	0.5	1	0.333333333	1	0.5	0	1	0.5	0.75	0	0.5	0	0	0.666666667	0	0	0.5	1	1	0	0.5
Hakea_macrorrhyncha	0.5	0	1	0.5	0.5	1	1	0	0	1	1	0	0.5	1	0.5	1	1	0.5	0.5	1	1	1	1	0	0.5	0.5	0.5	1	1	1	1	0.5	1	0	1	1	1	0.5	0	0.5	0	1	0.5	0.5	1	1	1	0.5	1
Hakea_marginata	1	1	1	0.666666667	1	0.666666667	1	0.333333333	0.333333333	1	1	0.5	0.666666667	1	0.666666667	1	1	1	0.333333333	1	0.75	1	1	1	0.5	1	0.666666667	0.833333333	1	1	1	0.666666667	1	0.5	1	1	0.833333333	1	0.5	0.5	0	1	0.5	1	0.666666667	1	1	0.666666667	0.8
Hakea_megadenia	0	1	0	0	0	0.166666667	0.25	0.833333333	0	0.4	0.6	0	0.833333333	0	0	0.833333333	0.5	0	0.166666667	0.5	0	0.333333333	1	1	0	0.666666667	0	0.833333333	0.25	0.833333333	0	1	0.25	0	0.6	0.25	0.333333333	0	1	0	0	0.333333333	0	0	0.166666667	0.5	0.5	0	0.2
Hakea_megalosperma	0	0	0	0	0	0	0	1	0	0.5	1	0	1	0	0	1	0.5	0	0	0.5	0	0	1	1	0	0.5	0	1	0	1	0	1	0	0	1	0	0.5	0	1	0	0	0	0	0	0	1	1	0	0
Hakea_meisneriana	1	0	0.666666667	1	1	1	0.666666667	0	0.666666667	0.666666667	0.333333333	1	0	0.5	1	0.666666667	0.333333333	1	1	0.333333333	1	0.333333333	0.666666667	0	1	0	1	0.333333333	0.666666667	1	0.666666667	0	0.666666667	1	0.333333333	0.666666667	1	1	0	1	0	0.333333333	1	1	1	1	1	1	1
Hakea_microcarpa	1	0	0.666666667	1	1	0.666666667	0.5	0.333333333	1	0.4	0.2	1	0	0.5	1	0.333333333	0.25	1	1	0.25	0.75	0.333333333	0.666666667	0	1	0	1	0.166666667	0.5	0.5	0.666666667	0.5	0.5	1	0.2	0.5	0.5	1	0	1	1	0.333333333	1	1	0.666666667	0.5	0.5	1	0.6
Hakea_minyma	1	0	1	1	1	1	0.75	0	0.666666667	0.75	0.5	1	0.25	1	1	0.75	0.5	1	0.75	0.5	1	0.666666667	0.75	0	0.75	0.333333333	1	0.5	0.75	1	1	0.25	0.75	1	0.5	0.75	1	1	0	0.75	0	0.666666667	0.75	1	1	1	1	1	1
Hakea_mitchellii	0.5	0	0.333333333	0.666666667	0.5	0.75	0.25	0.25	1	0.25	0	1	0	0	0.666666667	0.25	0	0.5	1	0	0.5	0	0.5	0	0.75	0	0.666666667	0	0.25	0.5	0.333333333	0.5	0.25	1	0	0.25	0.5	0.5	0	0.75	1	0	0.75	0.5	0.75	0.5	0.5	0.666666667	0.5
Hakea_multilineata	0.5	1	0.666666667	0.333333333	0.5	0.75	0.75	0.25	0	1	1	0	0.75	1	0.333333333	1	1	0.5	0.25	1	0.5	1	1	0.666666667	0.25	1	0.333333333	1	0.75	1	0.666666667	0.75	0.75	0	1	0.75	1	0.5	0.25	0.25	0	1	0.25	0.5	0.75	1	1	0.333333333	0.75
Hakea_neurophylla	0	0	1	0	0	1	1	0	0	1	1	0	1	1	0	1	1	0	0	1	1	1	1	0	0	1	0	1	1	1	1	1	1	0	1	1	1	0	0	0	0	1	0	0	1	1	1	0	1
Hakea_newbeyana	1	0	1	1	1	1	1	0	0.5	1	0.5	0.5	0	0.5	1	1	0.5	1	1	0.5	1	0.5	1	0	1	0	1	0.5	1	1	1	0	1	0.5	0.5	1	1	1	0	1	0	0.5	1	1	1	1	1	1	1
Hakea_nitida	0.5	1	0.666666667	0.333333333	0.5	0.6	0.75	0.4	0	0.8	1	0	0.8	1	0.333333333	1	1	0.5	0.2	1	0.5	1	1	1	0.25	1	0.333333333	1	0.75	1	0.666666667	0.8	0.75	0	1	0.75	0.8	0.5	0.5	0.25	0	1	0.25	0.5	0.6	1	1	0.333333333	0.6
Hakea_nodosa	0	1	0.333333333	0	0	0.5	0.5	0.5	0	0.75	1	0	1	0.5	0	1	0.75	0	0	0.75	0.25	0.666666667	1	1	0	1	0	1	0.5	1	0.333333333	1	0.5	0	1	0.5	0.75	0	0.5	0	0	0.666666667	0	0	0.5	1	1	0	0.5
Hakea_obliqua	1	0	1	1	1	1	1	0	0.5	1	0.5	0.5	0	0.5	1	1	0.5	1	1	0.5	1	0.5	1	0	1	0	1	0.5	1	1	1	0	1	0.5	0.5	1	1	1	0	1	0	0.5	1	1	1	1	1	1	1
Hakea_obtusa	0.5	1	0.666666667	0.333333333	0.5	0.6	0.75	0.4	0	0.8	1	0	0.8	1	0.333333333	1	1	0.5	0.2	1	0.5	1	1	1	0.25	1	0.333333333	1	0.75	1	0.666666667	0.8	0.75	0	1	0.75	0.8	0.5	0.5	0.25	0	1	0.25	0.5	0.6	1	1	0.333333333	0.6
Hakea_ochroptera	1	0	1	1	1	1	1	0	0.5	1	0.5	0.5	0	0.5	1	1	0.5	1	1	0.5	1	0.5	1	0	1	0	1	0.5	1	1	1	0	1	0.5	0.5	1	1	1	0	1	0	0.5	1	1	1	1	1	1	1
Hakea_oleifolia	1	0	1	0.666666667	1	1	1	0	0.333333333	1	0.666666667	0.5	0.333333333	1	0.666666667	1	0.666666667	1	0.666666667	0.666666667	1	0.666666667	1	0	0.666666667	0.333333333	0.666666667	0.666666667	1	1	1	0.333333333	1	0.5	0.666666667	1	1	1	0	0.666666667	0	0.666666667	0.666666667	1	1	1	1	0.666666667	1
Hakea_orthorrhyncha	0.5	1	0.666666667	0.333333333	0.5	0.6	0.75	0.4	0	0.8	1	0	0.8	1	0.333333333	1	1	0.5	0.2	1	0.5	1	1	1	0.25	1	0.333333333	1	0.75	1	0.666666667	0.8	0.75	0	1	0.75	0.8	0.5	0.5	0.25	0	1	0.25	0.5	0.6	1	1	0.333333333	0.6
Hakea_pachyphylla	0.5	0	1	0.5	0.5	1	1	0	0	1	1	0	0.5	1	0.5	1	1	0.5	0.5	1	1	1	1	0	0.5	0.5	0.5	1	1	1	1	0.5	1	0	1	1	1	0.5	0	0.5	0	1	0.5	0.5	1	1	1	0.5	1
Hakea_pandanicarpa	1	0	1	1	1	1	0.75	0	0.666666667	0.75	0.5	1	0.25	1	1	0.75	0.5	1	0.75	0.5	1	0.666666667	0.75	0	0.75	0.333333333	1	0.5	0.75	1	1	0.25	0.75	1	0.5	0.75	1	1	0	0.75	0	0.666666667	0.75	1	1	1	1	1	1
Hakea_pedunculata	0	1	0.333333333	0	0	0.4	0.5	0.6	0	0.6	0.8	0	1	0.5	0	1	0.75	0	0	0.75	0.25	0.666666667	1	1	0	1	0	1	0.5	1	0.333333333	1	0.5	0	0.8	0.5	0.6	0	0.75	0	0	0.666666667	0	0	0.4	0.8	0.8	0	0.4
Hakea_pendens	1	0	1	1	1	1	1	0	0	1	1	0	0	1	1	1	1	1	1	1	1	1	1	0	1	0	1	1	1	1	1	0	1	0	1	1	1	1	0	1	0	1	1	1	1	1	1	1	1
Hakea_persiehana	0	0	0	0.333333333	0	0.5	0	0.5	0.666666667	0	0	0.5	0	0	0.333333333	0	0	0	1	0	0.25	0	0.5	0	0.5	0	0.333333333	0	0	0.25	0	0.75	0	0.5	0	0	0.25	0	0	0.5	1	0	0.5	0	0.5	0.25	0.25	0.333333333	0.25
Hakea_petiolaris	0	1	0	0	0	0.2	0.25	0.8	0	0.4	0.6	0	1	0	0	1	0.5	0	0	0.5	0	0.333333333	1	1	0	0.666666667	0	1	0.25	1	0	1	0.25	0	0.6	0.25	0.4	0	1	0	0	0.333333333	0	0	0.2	0.6	0.6	0	0.2
Hakea_platysperma	1	1	1	0.666666667	1	1	1	0	0.333333333	1	0.75	0.5	0.5	1	0.666666667	1	0.75	1	0.5	0.75	0.75	1	1	0.333333333	0.5	0.666666667	0.666666667	0.75	1	1	1	0.5	1	0.5	0.75	1	1	1	0	0.5	0	1	0.5	1	1	1	1	0.666666667	1
Hakea_plurinervia	0.5	1	0.666666667	0.333333333	0.5	0.6	0.75	0.4	0	0.8	1	0	0.8	1	0.333333333	1	1	0.5	0.2	1	0.5	1	1	1	0.25	1	0.333333333	1	0.75	1	0.666666667	0.8	0.75	0	1	0.75	0.8	0.5	0.5	0.25	0	1	0.25	0.5	0.6	1	1	0.333333333	0.6
Hakea_polyanthema	1	0	1	1	1	1	1	0	0	1	1	0	0	1	1	1	1	1	1	1	1	1	1	0	1	0	1	1	1	1	1	0	1	0	1	1	1	1	0	1	0	1	1	1	1	1	1	1	1
Hakea_preissii	1	0	1	0.666666667	1	1	1	0	0.333333333	1	0.666666667	0.5	0.333333333	1	0.666666667	1	0.666666667	1	0.666666667	0.666666667	1	0.666666667	1	0	0.666666667	0.333333333	0.666666667	0.666666667	1	1	1	0.333333333	1	0.5	0.666666667	1	1	1	0	0.666666667	0	0.666666667	0.666666667	1	1	1	1	0.666666667	1
Hakea_pritzelii	1	1	1	0.666666667	1	1	1	0	0.333333333	1	0.75	0.5	0.5	1	0.666666667	1	0.75	1	0.5	0.75	0.75	1	1	0.333333333	0.5	0.666666667	0.666666667	0.75	1	1	1	0.5	1	0.5	0.75	1	1	1	0	0.5	0	1	0.5	1	1	1	1	0.666666667	1
Hakea_propinqua	0	1	0	0	0	0.333333333	0.333333333	0.666666667	0	0.666666667	1	0	1	0	0	1	0.666666667	0	0	0.666666667	0	0.333333333	1	1	0	0.666666667	0	1	0.333333333	1	0	1	0.333333333	0	1	0.333333333	0.666666667	0	0.666666667	0	0	0.333333333	0	0	0.333333333	1	1	0	0.333333333
Hakea_prostrata	1	1	1	0.666666667	1	1	1	0	0.333333333	1	0.75	0.5	0.5	1	0.666666667	1	0.75	1	0.5	0.75	0.75	1	1	0.333333333	0.5	0.666666667	0.666666667	0.75	1	1	1	0.5	1	0.5	0.75	1	1	1	0	0.5	0	1	0.5	1	1	1	1	0.666666667	1
Hakea_psilorryncha	1	0	1	1	1	1	1	0	0.5	1	0.5	0.5	0	0.5	1	1	0.5	1	1	0.5	1	0.5	1	0	1	0	1	0.5	1	1	1	0	1	0.5	0.5	1	1	1	0	1	0	0.5	1	1	1	1	1	1	1
Hakea_pulvinifera	1	0	0.666666667	1	1	1	0.666666667	0	0.666666667	0.666666667	0.333333333	1	0	0.5	1	0.666666667	0.333333333	1	1	0.333333333	1	0.333333333	0.666666667	0	1	0	1	0.333333333	0.666666667	1	0.666666667	0	0.666666667	1	0.333333333	0.666666667	1	1	0	1	0	0.333333333	1	1	1	1	1	1	1
Hakea_purpurea	1	0	1	0.666666667	1	1	1	0	0.333333333	1	0.666666667	0.5	0.333333333	1	0.666666667	1	0.666666667	1	0.666666667	0.666666667	1	0.666666667	1	0	0.666666667	0.333333333	0.666666667	0.666666667	1	1	1	0.333333333	1	0.5	0.666666667	1	1	1	0	0.666666667	0	0.666666667	0.666666667	1	1	1	1	0.666666667	1
Hakea_pycnoneura	0	1	0.333333333	0	0	0.5	0.5	0.5	0	0.75	1	0	1	0.5	0	1	0.75	0	0	0.75	0.25	0.666666667	1	1	0	1	0	1	0.5	1	0.333333333	1	0.5	0	1	0.5	0.75	0	0.5	0	0	0.666666667	0	0	0.5	1	1	0	0.5
Hakea_recurva	0.5	1	0.666666667	0.333333333	0.5	0.75	0.75	0.25	0	1	1	0	0.75	1	0.333333333	1	1	0.5	0.25	1	0.5	1	1	0.666666667	0.25	1	0.333333333	1	0.75	1	0.666666667	0.75	0.75	0	1	0.75	1	0.5	0.25	0.25	0	1	0.25	0.5	0.75	1	1	0.333333333	0.75
Hakea_repullulans	1	0	1	1	1	1	1	0	0.5	1	0.5	0.5	0	0.5	1	1	0.5	1	1	0.5	1	0.5	1	0	1	0	1	0.5	1	1	1	0	1	0.5	0.5	1	1	1	0	1	0	0.5	1	1	1	1	1	1	1
Hakea_rhombales	0.5	1	0.666666667	0.333333333	0.5	0.5	0.75	0.5	0	0.8	1	0	0.833333333	1	0.333333333	1	1	0.5	0.166666667	1	0.5	1	1	1	0.25	1	0.333333333	1	0.75	1	0.666666667	0.833333333	0.75	0	1	0.75	0.666666667	0.5	0.75	0.25	0	1	0.25	0.5	0.5	0.833333333	0.833333333	0.333333333	0.6
Hakea_rigida	1	0	1	1	1	1	1	0	0.5	1	0.5	0.5	0	0.5	1	1	0.5	1	1	0.5	1	0.5	1	0	1	0	1	0.5	1	1	1	0	1	0.5	0.5	1	1	1	0	1	0	0.5	1	1	1	1	1	1	1
Hakea_rostrata	1	1	1	1	1	1	1	0	0.666666667	0.8	0.6	1	0.4	1	1	0.8	0.75	1	0.6	0.75	1	1	0.8	0.333333333	0.75	0.666666667	1	0.6	1	1	1	0.4	1	1	0.6	1	1	1	0	0.75	0	1	0.75	1	1	1	1	1	1
Hakea_rugosa	1	0	1	0.666666667	1	1	1	0	0.333333333	1	0.666666667	0.5	0.333333333	1	0.666666667	1	0.666666667	1	0.666666667	0.666666667	1	0.666666667	1	0	0.666666667	0.333333333	0.666666667	0.666666667	1	1	1	0.333333333	1	0.5	0.666666667	1	1	1	0	0.666666667	0	0.666666667	0.666666667	1	1	1	1	0.666666667	1
Hakea_ruscifolia	0	0	0	0	0	0.5	0	0.5	0.5	0	0	0	0	0	0	0	0	0	1	0	0	0	0.5	0	0.5	0	0	0	0	0	0	1	0	0	0	0	0	0	0	0.5	1	0	0.5	0	0.5	0	0	0	0
Hakea_salicifolia	1	0	1	1	1	1	0.75	0	0.666666667	0.75	0.5	1	0.25	1	1	0.75	0.5	1	0.75	0.5	1	0.666666667	0.75	0	0.75	0.333333333	1	0.5	0.75	1	1	0.25	0.75	1	0.5	0.75	1	1	0	0.75	0	0.666666667	0.75	1	1	1	1	1	1
Hakea_scoparia	0.5	1	0.666666667	0.333333333	0.5	0.5	0.75	0.5	0	0.8	1	0	0.833333333	1	0.333333333	1	1	0.5	0.166666667	1	0.5	1	1	1	0.25	1	0.333333333	1	0.75	1	0.666666667	0.833333333	0.75	0	1	0.75	0.666666667	0.5	0.75	0.25	0	1	0.25	0.5	0.5	0.833333333	0.833333333	0.333333333	0.6
Hakea_sericea	1	1	1	0.666666667	1	1	1	0	0.333333333	1	0.75	0.5	0.5	1	0.666666667	1	0.75	1	0.5	0.75	0.75	1	1	0.333333333	0.5	0.666666667	0.666666667	0.75	1	1	1	0.5	1	0.5	0.75	1	1	1	0	0.5	0	1	0.5	1	1	1	1	0.666666667	1
Hakea_smilacifolia	0.5	0	1	0.5	0.5	1	1	0	0	1	1	0	0.5	1	0.5	1	1	0.5	0.5	1	1	1	1	0	0.5	0.5	0.5	1	1	1	1	0.5	1	0	1	1	1	0.5	0	0.5	0	1	0.5	0.5	1	1	1	0.5	1
Hakea_spathulata	1	1	1	0.666666667	1	0.8	1	0.2	0.333333333	1	0.8	0.5	0.6	1	0.666666667	1	1	1	0.4	1	0.75	1	1	0.666666667	0.5	1	0.666666667	0.8	1	1	1	0.6	1	0.5	0.8	1	1	1	0.25	0.5	0	1	0.5	1	0.8	1	1	0.666666667	0.8
Hakea_stenocarpa	1	0	1	1	1	1	1	0	0.5	1	0.5	0.5	0	0.5	1	1	0.5	1	1	0.5	1	0.5	1	0	1	0	1	0.5	1	1	1	0	1	0.5	0.5	1	1	1	0	1	0	0.5	1	1	1	1	1	1	1
Hakea_stenophylla	0	1	0.333333333	0	0	0.5	0.5	0.5	0	0.75	1	0	1	0.5	0	1	0.75	0	0	0.75	0.25	0.666666667	1	1	0	1	0	1	0.5	1	0.333333333	1	0.5	0	1	0.5	0.75	0	0.5	0	0	0.666666667	0	0	0.5	1	1	0	0.5
Hakea_strumosa	1	0	0.666666667	1	1	1	0.666666667	0	0.666666667	0.666666667	0.333333333	1	0	0.5	1	0.666666667	0.333333333	1	1	0.333333333	1	0.333333333	0.666666667	0	1	0	1	0.333333333	0.666666667	1	0.666666667	0	0.666666667	1	0.333333333	0.666666667	1	1	0	1	0	0.333333333	1	1	1	1	1	1	1
Hakea_subsulcata	0	1	0.333333333	0	0	0.5	0.5	0.5	0	0.75	1	0	1	0.5	0	1	0.75	0	0	0.75	0.25	0.666666667	1	1	0	1	0	1	0.5	1	0.333333333	1	0.5	0	1	0.5	0.75	0	0.5	0	0	0.666666667	0	0	0.5	1	1	0	0.5
Hakea_sulcata	1	0	1	1	1	1	0.75	0	0.666666667	0.75	0.5	1	0.25	1	1	0.75	0.5	1	0.75	0.5	1	0.666666667	0.75	0	0.75	0.333333333	1	0.5	0.75	1	1	0.25	0.75	1	0.5	0.75	1	1	0	0.75	0	0.666666667	0.75	1	1	1	1	1	1
Hakea_tephrosperma	1	0	1	1	1	1	1	0	0.5	1	0.5	0.5	0	0.5	1	1	0.5	1	1	0.5	1	0.5	1	0	1	0	1	0.5	1	1	1	0	1	0.5	0.5	1	1	1	0	1	0	0.5	1	1	1	1	1	1	1
Hakea_teretifolia	0	0	0	0.333333333	0	0.5	0	0.5	0.666666667	0	0	0.5	0	0	0.333333333	0	0	0	1	0	0.25	0	0.5	0	0.5	0	0.333333333	0	0	0.25	0	0.75	0	0.5	0	0	0.25	0	0	0.5	1	0	0.5	0	0.5	0.25	0.25	0.333333333	0.25
Hakea_trifurcata	1	1	1	0.666666667	1	0.666666667	1	0.5	0.333333333	1	1	0.5	0.833333333	1	0.666666667	1	1	1	0.333333333	1	0.75	1	1	1	0.5	1	0.666666667	0.857142857	1	1	1	0.714285714	1	0.5	1	1	0.833333333	1	0.75	0.5	0	1	0.5	1	0.666666667	0.857142857	0.857142857	0.666666667	0.8
Hakea_trineura	0.5	1	0.666666667	0.333333333	0.5	0.6	0.75	0.4	0	0.8	1	0	0.8	1	0.333333333	1	1	0.5	0.2	1	0.5	1	1	1	0.25	1	0.333333333	1	0.75	1	0.666666667	0.8	0.75	0	1	0.75	0.8	0.5	0.5	0.25	0	1	0.25	0.5	0.6	1	1	0.333333333	0.6
Hakea_tuberculata	0	1	0	0	0	0.2	0.25	0.8	0	0.4	0.6	0	1	0	0	1	0.5	0	0	0.5	0	0.333333333	1	1	0	0.666666667	0	1	0.25	1	0	1	0.25	0	0.6	0.25	0.4	0	1	0	0	0.333333333	0	0	0.2	0.6	0.6	0	0.2
Hakea_ulicina	0.5	0	1	0.5	0.5	1	1	0	0	1	1	0	0.5	1	0.5	1	1	0.5	0.5	1	1	1	1	0	0.5	0.5	0.5	1	1	1	1	0.5	1	0	1	1	1	0.5	0	0.5	0	1	0.5	0.5	1	1	1	0.5	1
Hakea_undulata	1	1	1	0.666666667	1	1	1	0	0.333333333	1	0.75	0.5	0.5	1	0.666666667	1	0.75	1	0.5	0.75	0.75	1	1	0.333333333	0.5	0.666666667	0.666666667	0.75	1	1	1	0.5	1	0.5	0.75	1	1	1	0	0.5	0	1	0.5	1	1	1	1	0.666666667	1
Hakea_varia	1	1	1	1	1	1	1	0	0.666666667	0.8	0.6	1	0.4	1	1	0.8	0.75	1	0.6	0.75	1	1	0.8	0.333333333	0.75	0.666666667	1	0.6	1	1	1	0.4	1	1	0.6	1	1	1	0	0.75	0	1	0.75	1	1	1	1	1	1
Hakea_verrucosa	1	0	1	1	1	1	1	0	0	1	1	0	0	1	1	1	1	1	1	1	1	1	1	0	1	0	1	1	1	1	1	0	1	0	1	1	1	1	0	1	0	1	1	1	1	1	1	1	1
Hakea_victoria	1	1	1	0.666666667	1	1	1	0	0.333333333	1	0.75	0.5	0.5	1	0.666666667	1	0.75	1	0.5	0.75	0.75	1	1	0.333333333	0.5	0.666666667	0.666666667	0.75	1	1	1	0.5	1	0.5	0.75	1	1	1	0	0.5	0	1	0.5	1	1	1	1	0.666666667	1
Hakea_vittata	1	0	1	1	1	1	0.75	0	0.666666667	0.75	0.5	1	0.25	1	1	0.75	0.5	1	0.75	0.5	1	0.666666667	0.75	0	0.75	0.333333333	1	0.5	0.75	1	1	0.25	0.75	1	0.5	0.75	1	1	0	0.75	0	0.666666667	0.75	1	1	1	1	1	1
[truncated: 91 more columns]
