# Supplementary material for: Ecological interactions shape the evolution of flower color in communities across a temperate biodiversity hotspot
Source: Evol Lett. 2021 Apr 28;5(3):277–89. doi: 10.1002/evl3.225 (PMC8190448; doi:10.1002/evl3.225)
Supplement: Supplementary file 7 — Supporting Information [file EVL3-5-277-s005.zip › Hakea_macroevolutionary_rates_by_branch.csv]

parent	node	branch.length	label	daughter_1	daughter_2	tip_label	colour_rate	pistil_rate	diversification_rate	age	diversification_rate_tr	colour_rate_tr	pistil_rate_tr	diversification_rate_tr_st	colour_rate_tr_st	pistil_rate_tr_st	age_st
80	1	16.43511915	Hakea_minyma	NA	NA	Hakea_minyma	2.379308086	1.167775969	0.150074617	34.56972861	-1.385995939	0.907979524	0.23726416	-0.263657625	0.259498006	0.459001028	-1.483380482
81	2	13.74846915	Hakea_multilineata	NA	NA	Hakea_multilineata	0.435795693	0.69599251	0.124511905	34.56972861	-1.493826543	-0.624002361	-0.228165502	-0.371488229	-1.272483878	-0.006428633	-1.483380482
82	3	8.846769146	Hakea_francisiana	NA	NA	Hakea_francisiana	0.670710453	0.668927677	0.165444343	34.5697286	-1.32635009	-0.260442524	-0.262758362	-0.204011776	-0.908924041	-0.041021493	-1.483380486
82	4	8.846769146	Hakea_bucculenta	NA	NA	Hakea_bucculenta	2.316844599	0.397858095	0.079159033	34.5697286	-1.719481413	0.882462805	-0.697440193	-0.597143099	0.233981287	-0.475703324	-1.483380486
85	5	16.20899414	Hakea_erecta	NA	NA	Hakea_erecta	2.022797153	0.737986417	0.116974115	34.5697286	-1.527977219	0.752734631	-0.176753387	-0.405638905	0.104253113	0.044983482	-1.48338049
86	6	15.71150248	Hakea_meisneriana	NA	NA	Hakea_meisneriana	3.023862446	0.393815611	0.119063193	34.56972861	-1.518395039	1.1390702	-0.705593089	-0.396056725	0.490588682	-0.48385622	-1.483380483
87	7	14.41101914	Hakea_pycnoneura	NA	NA	Hakea_pycnoneura	2.661621241	0.349595286	0.155222187	34.5697286	-1.365620791	1.015817914	-0.799407466	-0.243282477	0.367336396	-0.577670597	-1.48338049
88	8	10.86726914	Hakea_invaginata	NA	NA	Hakea_invaginata	0.859034327	0.111080263	0.092209528	34.5697286	-1.649169211	-0.04182841	-1.555516824	-0.526830897	-0.690309928	-1.333779956	-1.48338049
88	9	10.86726914	Hakea_scoparia	NA	NA	Hakea_scoparia	3.060542388	0.19242798	0.059832612	34.5697286	-1.833628186	1.150743654	-1.229536864	-0.711289872	0.502262137	-1.007799995	-1.48338049
84	10	18.3464949	Hakea_stenocarpa	NA	NA	Hakea_stenocarpa	0.692810983	1.161809033	0.309994223	34.5697286	-0.891612211	-0.232170442	0.232546431	0.230726103	-0.88065196	0.4542833	-1.483380488
90	11	15.31206915	Hakea_eneabba	NA	NA	Hakea_eneabba	6.568785561	2.31232716	0.057193577	34.56972861	-1.85027726	1.897437769	0.880591908	-0.727938946	1.248956251	1.102328777	-1.483380481
90	12	15.31206915	Hakea_corymbosa	NA	NA	Hakea_corymbosa	0.758818927	2.855994012	0.068231371	34.56972861	-1.782415039	-0.152197174	1.083834977	-0.660076725	-0.800678691	1.305571846	-1.483380481
92	13	15.39533581	Hakea_sulcata	NA	NA	Hakea_sulcata	0.219865595	0.557571486	0.110113912	34.5697286	-1.560105457	-1.139854387	-0.419201797	-0.437767143	-1.788335904	-0.197464928	-1.483380487
92	14	15.39533581	Hakea_smilacifolia	NA	NA	Hakea_smilacifolia	0.255843553	0.190657901	0.157679145	34.5697286	-1.356040094	-1.033264101	-1.235608301	-0.23370178	-1.681745619	-1.013871432	-1.483380487
94	15	15.00266915	Hakea_lehmanniana	NA	NA	Hakea_lehmanniana	9.41442317	0.242212937	0.112426719	34.56972861	-1.549158204	2.252808876	-1.072322112	-0.42681989	1.604327358	-0.850585243	-1.48338048
95	16	12.20226915	Hakea_laurina	NA	NA	Hakea_laurina	10.23759064	0.750246858	0.080945953	34.56972861	-1.709556892	2.335786828	-0.16222855	-0.587218578	1.687305311	0.059508319	-1.48338048
96	17	10.75056915	Hakea_marginata	NA	NA	Hakea_marginata	0.254427549	0.978561678	0.046277219	34.56972861	-1.922251698	-1.037251329	0.075628374	-0.799913384	-1.685732847	0.297365242	-1.48338048
96	18	10.75056915	Hakea_petiolaris	NA	NA	Hakea_petiolaris	0.152942038	0.531145938	0.103572892	34.56972861	-1.591731147	-1.374594916	-0.460218163	-0.469392833	-2.023076434	-0.238481294	-1.48338048
97	19	14.20256915	Hakea_cygna	NA	NA	Hakea_cygna	10.26482065	0.869586396	0.194651718	34.56972861	-1.221961238	2.338417443	-0.030885694	-0.099622924	1.689935925	0.190851175	-1.48338048
97	20	14.20256915	Hakea_undulata	NA	NA	Hakea_undulata	0.257137964	1.27099838	0.080943801	34.56972861	-1.709568786	-1.029633119	0.315539219	-0.587230472	-1.678114636	0.537276088	-1.48338048
53	21	28.03459112	Hakea_circumalata	NA	NA	Hakea_circumalata	4.239502019	0.124747769	0.083319297	34.5697286	-1.696525854	1.467759599	-1.492776531	-0.57418754	0.819278082	-1.271039662	-1.483380485
53	22	28.03459112	Hakea_clavata	NA	NA	Hakea_clavata	1.764550294	0.196905958	0.125040446	34.5697286	-1.491475132	0.623019895	-1.21433983	-0.369136818	-0.025461623	-0.992602962	-1.483380485
55	23	19.64423458	Hakea_commutata	NA	NA	Hakea_commutata	4.558925101	0.183973745	0.125676995	34.5697286	-1.488650526	1.538784756	-1.258873491	-0.366312212	0.890303239	-1.037136622	-1.483380484
56	24	18.34483458	Hakea_newbeyana	NA	NA	Hakea_newbeyana	0.584526094	0.779298777	0.060999571	34.5697286	-1.82635358	-0.379028514	-0.128630534	-0.704015266	-1.027510031	0.093106335	-1.483380484
56	25	18.34483458	Hakea_preissii	NA	NA	Hakea_preissii	0.238896827	0.02044825	0.109259963	34.5697286	-1.564177957	-1.082059564	-2.116535081	-0.441839643	-1.730541082	-1.894798212	-1.483380484
59	26	14.52051458	Hakea_auriculata	NA	NA	Hakea_auriculata	0.197079023	0.072098234	0.128408805	34.56972861	-1.47661825	-1.213757103	-1.759689837	-0.354279936	-1.862238621	-1.537952968	-1.483380483
60	27	7.474784578	Hakea_denticulata	NA	NA	Hakea_denticulata	1.518039547	0.272811165	0.098071355	34.5697286	-1.619127937	0.48121526	-0.986683247	-0.496789623	-0.167266257	-0.764946378	-1.483380485
60	28	7.474784578	Hakea_prostrata	NA	NA	Hakea_prostrata	0.351091398	0.272811165	0.090840822	34.5697286	-1.656315592	-0.796085304	-0.986683247	-0.533977278	-1.444566821	-0.764946378	-1.483380485
61	29	15.72209367	Hakea_ruscifolia	NA	NA	Hakea_ruscifolia	1.237141926	0.313176234	0.100579176	34.5697286	-1.60654622	0.290534445	-0.88388106	-0.484207906	-0.357947072	-0.662144191	-1.483380484
63	30	9.666584578	Hakea_lissocarpha	NA	NA	Hakea_lissocarpha	0.133184636	0.546230733	0.071137708	34.5697286	-1.765286735	-1.455924709	-0.436598667	-0.642948421	-2.104406226	-0.214861798	-1.483380485
63	31	9.666584578	Hakea_nitida	NA	NA	Hakea_nitida	0.201541574	0.546230733	0.074039422	34.5697286	-1.748473442	-1.198847383	-0.436598667	-0.626135128	-1.8473289	-0.214861798	-1.483380485
64	32	5.725134578	Hakea_horrida	NA	NA	Hakea_horrida	0.259940287	0.036656545	0.121407841	34.5697286	-1.507748843	-1.021817129	-1.990284471	-0.385410529	-1.670298647	-1.768547602	-1.483380485
64	33	5.725134578	Hakea_varia	NA	NA	Hakea_varia	0.102901297	0.273415339	0.078062577	34.5697286	-1.725620232	-1.595035638	-0.985063969	-0.603281918	-2.243517155	-0.7633271	-1.483380485
65	34	23.1362002	Hakea_strumosa	NA	NA	Hakea_strumosa	6.381322051	0.309742926	0.108943501	34.5697286	-1.565691392	1.86892451	-0.892225326	-0.443353078	1.220442992	-0.670488457	-1.483380488
65	35	23.1362002	Hakea_recurva	NA	NA	Hakea_recurva	1.026299676	0.092647812	0.113420378	34.5697286	-1.544491452	0.118937636	-1.646891565	-0.422153138	-0.529543881	-1.425154696	-1.483380488
66	36	23.60159886	Hakea_platysperma	NA	NA	Hakea_platysperma	9.990488591	0.928679914	0.082128446	34.5697286	-1.703043092	2.311593256	0.028276343	-0.580704778	1.663111739	0.250013212	-1.48338049
69	37	6.46073458	Hakea_cyclocarpa	NA	NA	Hakea_cyclocarpa	0.251902225	0.463306996	0.08091575	34.5697286	-1.709723823	-1.044401911	-0.573930513	-0.587385509	-1.692883428	-0.352193644	-1.483380485
70	38	4.19553458	Hakea_incrassata	NA	NA	Hakea_incrassata	0.195568932	0.362308859	0.090507776	34.5697286	-1.658062267	-1.218853198	-0.771522086	-0.535723953	-1.867334715	-0.549785217	-1.483380485
70	39	4.19553458	Hakea_candolleana	NA	NA	Hakea_candolleana	0.153871986	0.320067301	0.081992456	34.5697286	-1.703790046	-1.370925132	-0.867340341	-0.581451732	-2.019406649	-0.645603472	-1.483380485
71	40	9.41043458	Hakea_trifurcata	NA	NA	Hakea_trifurcata	0.596860813	0.024813611	0.15063653	34.5697286	-1.383751476	-0.361169582	-2.080933764	-0.261413162	-1.0096511	-1.859196895	-1.483380485
71	41	9.41043458	Hakea_erinacea	NA	NA	Hakea_erinacea	1.14414652	0.087700059	0.173168916	34.5697286	-1.297664935	0.218449769	-1.67291002	-0.175326621	-0.430031749	-1.451173151	-1.483380485
73	42	7.53933458	Hakea_flabellifolia	NA	NA	Hakea_flabellifolia	0.645576458	0.184510499	0.223336973	34.5697286	-1.12906024	-0.29359759	-1.256985121	-0.006721926	-0.942079108	-1.035248253	-1.483380485
74	43	6.19203458	Hakea_ceratophylla	NA	NA	Hakea_ceratophylla	0.651135963	0.050782125	0.235613413	34.5697286	-1.091795339	-0.286168601	-1.891919366	0.030542975	-0.934650118	-1.670182497	-1.483380485
74	44	6.19203458	Hakea_baxteri	NA	NA	Hakea_baxteri	0.502472782	0.008745557	0.162999099	34.5697286	-1.335604674	-0.50671279	-2.218744463	-0.21326636	-1.155194307	-1.997007594	-1.483380485
75	45	13.43995125	Hakea_psilorrhyncha	NA	NA	Hakea_psilorrhyncha	1.075707543	0.213839328	0.120008443	34.56972861	-1.514089357	0.161870131	-1.158874117	-0.391751043	-0.486611387	-0.937137248	-1.483380481
78	46	4.357000009	Hakea_brachyptera	NA	NA	Hakea_brachyptera	1.065871867	0.343084561	0.044268421	34.5697286	-1.936079679	0.153469191	-0.813994645	-0.813741365	-0.495012327	-0.592257776	-1.483380485
78	47	4.357000009	Hakea_obliqua	NA	NA	Hakea_obliqua	0.240062012	0.068893193	0.03287222	34.5697286	-2.018367362	-1.078627289	-1.778488761	-0.896029048	-1.727108806	-1.556751892	-1.483380485
77	48	11.94980001	Hakea_pandanicarpa	NA	NA	Hakea_pandanicarpa	0.826300797	0.764698711	0.096216699	34.5697286	-1.628535626	-0.076556262	-0.145374144	-0.506197312	-0.72503778	0.076362725	-1.483380484
77	49	11.94980001	Hakea_adnata	NA	NA	Hakea_adnata	0.658459628	0.005391174	0.088745213	34.5697286	-1.667357252	-0.276465708	-2.250076386	-0.545018938	-0.924947226	-2.028339517	-1.483380484
50	50	NA	NA	55	85	NA	1.268372876	0.574653684	NA	NA	NA	0.313622352	-0.39355578	NA	-0.334859165	-0.171818911	NA
50	51	3.644808283	NA	57	72	NA	0.256691359	0.660819511	0.305712038	3.644808283	-0.902111636	-1.030884413	-0.273359123	0.220226678	-1.67936593	-0.051622254	-32.40830081
51	52	2.890294631	NA	58	59	NA	0.080752039	0.44892152	0.318216208	6.535102914	-0.871756735	-1.710629135	-0.599799799	0.250581579	-2.359110652	-0.37806293	-29.51800617
52	53	3.46E-05	NA	21	22	NA	2.82E-12	8.90E-08	0.119078281	6.535137484	-1.518326165	-2.302585093	-2.302584203	-0.395987851	-2.95106661	-2.080847334	-29.51797161
52	54	1.978735983	NA	60	62	NA	0.020814771	0.302244863	0.252499319	8.513838897	-1.042706588	-2.113496728	-0.910694264	0.079631726	-2.761978245	-0.688957395	-27.53927019
54	55	6.411655128	NA	23	61	NA	0.519136697	0.219470549	0.11901628	14.92549402	-1.518609212	-0.479429195	-1.141090188	-0.396270898	-1.127910712	-0.91935332	-21.12761506
55	56	1.2994	NA	24	25	NA	0.007235488	0.056647624	0.103684257	16.22489402	-1.591184243	-2.232728045	-1.853756431	-0.468845929	-2.881209562	-1.632019562	-19.82821506
54	57	2.374444076	NA	63	71	NA	0.068775809	0.281410793	0.184634955	10.88828297	-1.256547778	-1.779184021	-0.963878289	-0.134209464	-2.427665538	-0.74214142	-25.16482612
57	58	6.605609954	NA	64	66	NA	0.521537612	0.720890983	0.163275117	17.49389293	-1.334555722	-0.475558852	-0.197364964	-0.212217408	-1.12404037	0.024371905	-18.55921616
58	59	2.555321099	NA	26	65	NA	0.068252826	0.199213663	0.1289988	20.04921403	-1.474038514	-1.782287512	-1.20659737	-0.3517002	-2.430769029	-0.984860501	-16.00389506
59	60	7.04573	NA	27	28	NA	0.641484502	0.514303467	0.141999472	27.09494403	-1.418819736	-0.299101018	-0.487266227	-0.296481422	-0.947582535	-0.265529358	-8.958165063
58	61	1.353742008	NA	29	67	NA	0.044867156	0.253276288	0.288397105	18.84763494	-0.945726996	-1.931938121	-1.040504842	0.176611318	-2.580419639	-0.818767973	-17.20547415
61	62	3.065642424	NA	68	69	NA	0.113671882	0.512495613	0.16040052	21.91327736	-1.34553437	-1.543313702	-0.490213499	-0.223196056	-2.191795219	-0.26847663	-14.13983173
62	63	2.989866667	NA	30	31	NA	0.054253953	0.337897434	0.151934516	24.90314403	-1.378586084	-1.869154991	-0.825770565	-0.25624777	-2.517636508	-0.604033696	-11.14996506
62	64	6.931316667	NA	33	34	NA	0.225660261	0.37539841	0.128681437	28.84459403	-1.475425348	-1.121900584	-0.743602068	-0.353087034	-1.770382101	-0.521865199	-7.208515063
57	65	0.545245428	NA	35	36	NA	0.005460201	0.00511623	0.100035673	11.4335284	-1.609259565	-2.249421638	-2.25268859	-0.486921251	-2.897903156	-2.030951721	-24.61958069
51	66	7.323321456	NA	37	73	NA	0.493316107	0.190289149	0.173538255	10.96812974	-1.296313796	-0.522027958	-1.236877786	-0.173975482	-1.170509475	-1.015140917	-25.08497935
66	67	6.998809285	NA	74	78	NA	0.383028708	0.45724742	0.222977325	17.96693902	-1.130173159	-0.72767919	-0.584745936	-0.007834845	-1.376160707	-0.363009067	-18.08617006
67	68	2.193255	NA	75	77	NA	0.116002244	0.214094303	0.255780074	20.16019402	-1.033442508	-1.532466483	-1.158062011	0.088895806	-2.180948	-0.936325142	-15.89291506
68	69	7.9488	NA	38	76	NA	0.687854317	0.722802197	0.331081156	28.10899402	-0.841458911	-0.238442084	-0.195039451	0.280879403	-0.886923601	0.026697418	-7.944115065
69	70	2.2652	NA	39	40	NA	0.011421548	0.368419911	0.09989495	30.37419402	-1.609963301	-2.194434542	-0.75839014	-0.487624987	-2.84291606	-0.536653271	-5.678915065
68	71	4.9991	NA	41	42	NA	0.183533853	0.033407133	0.19009512	25.15929402	-1.23754641	-1.26042375	-2.014349675	-0.115208096	-1.908905268	-1.792612806	-10.89381506
67	72	0.920246667	NA	79	81	NA	0.035976546	0.029708045	0.256940448	18.88718569	-1.030186323	-1.995272862	-2.042469165	0.092151991	-2.643754379	-1.820732296	-17.1659234
72	73	8.143208333	NA	43	80	NA	4.566346915	0.121003664	0.212125198	27.03039402	-1.164350897	1.54037652	-1.509575997	-0.042012583	0.891895003	-1.287839128	-9.022715065
73	74	1.3473	NA	44	45	NA	0.06941447	0.01295239	0.17761238	28.37769402	-1.281529456	-1.775407084	-2.180788878	-0.159191142	-2.423888602	-1.959052009	-7.675415065
72	75	2.242591667	NA	82	46	NA	0.099734498	0.039073211	0.211534258	21.12977736	-1.166245969	-1.610766305	-1.972754789	-0.043907655	-2.259247822	-1.751017921	-14.92333173
75	76	3.46E-05	NA	83	84	NA	1.82E-11	5.23E-08	0.11133551	21.12981193	-1.554308312	-2.302585093	-2.30258457	-0.431969998	-2.95106661	-2.080847701	-14.92329716
76	77	1.490116667	NA	49	50	NA	0.015591791	0.096028701	0.13512207	22.61992859	-1.447650454	-2.157690333	-1.629494197	-0.32531214	-2.80617185	-1.407757328	-13.43318049
76	78	9.082916667	NA	47	48	NA	1.819285216	0.571599115	0.067236614	30.21272859	-1.788345617	0.651952834	-0.398093672	-0.666007303	0.003471316	-0.176356803	-5.840380494
50	79	2.213718497	NA	86	89	NA	0.124347973	0.364558029	0.381319671	2.213718497	-0.731223634	-1.494556981	-0.766668801	0.39111468	-2.143038498	-0.544931932	-33.83939059
79	80	15.92089096	NA	1	87	NA	5.03887444	1.594546701	0.202779431	18.13460946	-1.194750688	1.636834075	0.527415272	-0.072412374	0.988352558	0.749152141	-17.91849963
80	81	2.68665	NA	2	88	NA	0.350619518	0.459976135	0.159397988	20.82125946	-1.349391765	-0.797131937	-0.579861113	-0.227053451	-1.445613455	-0.358124244	-15.23184963
81	82	4.9017	NA	3	4	NA	0.815677576	0.59107045	0.172458769	25.72295946	-1.300267984	-0.088090967	-0.369513507	-0.17792967	-0.736572485	-0.147776638	-10.33014963
79	83	12.50581253	NA	90	95	NA	0.540616884	0.806961709	0.346706432	14.71953103	-0.805853652	-0.445323685	-0.097655047	0.316484662	-1.093805202	0.124081822	-21.33357806
83	84	1.503702674	NA	91	10	NA	0.161007628	0.153642857	0.230861734	16.2232337	-1.106054713	-1.343205644	-1.371828078	0.016283601	-1.991687162	-1.150091209	-19.82987539
84	85	2.137500758	NA	5	92	NA	0.285629229	0.083042789	0.174617987	18.36073446	-1.292374286	-0.952878918	-1.698035331	-0.170035972	-1.601360436	-1.476298462	-17.69237463
85	86	0.497491667	NA	6	93	NA	0.013199131	0.003322759	0.16834284	18.85822613	-1.315489861	-2.178606792	-2.269897603	-0.193151547	-2.827088309	-2.048160734	-17.19488296
86	87	1.300483333	NA	7	94	NA	0.195472079	0.041283139	0.185660177	20.15870946	-1.252952368	-1.219180934	-1.956989325	-0.130614054	-1.867662451	-1.735252456	-15.89439963
87	88	3.54375	NA	8	9	NA	0.738719167	0.026526993	0.105239389	23.70245946	-1.583578232	-0.175879352	-2.06729961	-0.461239918	-0.824360869	-1.845562741	-12.35064963
83	89	2.241708866	NA	96	97	NA	0.271034538	0.373700233	0.301726604	16.96123989	-0.911983512	-0.991460125	-0.747180577	0.210354802	-1.639941643	-0.525443708	-19.0918692
89	90	2.296419565	NA	11	12	NA	0.211880519	0.775116265	0.140576428	19.25765946	-1.424717453	-1.165135117	-0.133398527	-0.302379139	-1.813616634	0.088338342	-16.79544963
89	91	0.877272899	NA	98	99	NA	0.004968057	0.149863851	0.235260868	17.83851279	-1.092846338	-2.254099195	-1.386839105	0.029491976	-2.902580713	-1.165102236	-18.2145963
91	92	1.33588	NA	13	14	NA	0.006751097	0.031837728	0.098767426	19.17439279	-1.615619852	-2.237255355	-2.026183443	-0.493281538	-2.885736872	-1.804446574	-16.8787163
91	93	0.804496667	NA	100	103	NA	0.00218971	0.118258155	0.327629732	18.64300946	-0.849497571	-2.280924296	-1.522076719	0.272840743	-2.929405813	-1.30033985	-17.41009963
93	94	0.92405	NA	15	101	NA	0.039472426	0.003439025	0.24900293	19.56705946	-1.052674961	-1.969888359	-2.268772975	0.069663353	-2.618369876	-2.047036106	-16.48604963
94	95	2.8004	NA	16	102	NA	0.507959282	0.055633707	0.147157268	22.36745946	-1.397730432	-0.49764737	-1.860250066	-0.275392118	-1.146128888	-1.638513197	-13.68564963
95	96	1.4517	NA	17	18	NA	0.014384547	0.060416655	0.155944273	23.81915946	-1.362795542	-2.168189289	-1.829980754	-0.240457228	-2.816670807	-1.608243885	-12.23394963
93	97	1.72415	NA	19	20	NA	0.157336788	0.259860678	0.360102878	20.36715946	-0.776305166	-1.357369594	-1.022038329	0.346033148	-2.005851112	-0.80030146	-15.68594963
