# Supplementary material for: Ecological interactions shape the evolution of flower color in communities across a temperate biodiversity hotspot
Source: Evol Lett. 2021 Apr 28;5(3):277–89. doi: 10.1002/evl3.225 (PMC8190448; doi:10.1002/evl3.225)
Supplement: Supplementary file 7 — Supporting Information [file EVL3-5-277-s005.zip › Hakea_phylogeny.newick]

(((Hakea_minyma:16.43505,(Hakea_multilineata:13.7484,(Hakea_francisiana:8.8467,Hakea_bucculenta:8.8467):4.9017):2.68665):15.92089096,(((Hakea_erecta:16.208925,(Hakea_meisneriana:15.71143333,(Hakea_pycnoneura:14.41095,(Hakea_invaginata:10.8672,Hakea_scoparia:10.8672):3.54375):1.300483333):0.4974916667):2.137500758,Hakea_stenocarpa:18.34642576):1.503702674,((Hakea_eneabba:15.312,Hakea_corymbosa:15.312):2.296419565,((Hakea_sulcata:15.39526667,Hakea_smilacifolia:15.39526667):1.33588,((Hakea_lehmanniana:15.0026,(Hakea_laurina:12.2022,(Hakea_marginata:10.7505,Hakea_petiolaris:10.7505):1.4517):2.8004):0.92405,(Hakea_cygna:14.2025,Hakea_undulata:14.2025):1.72415):0.8044966667):0.8772728986):2.241708866):12.50581253):2.213718497,((Hakea_circumalata:28.03459112,Hakea_clavata:28.03459111,((Hakea_commutata:19.6442,(Hakea_newbeyana:18.3448,Hakea_preissii:18.3448):1.2994):6.411655128,(((Hakea_auriculata:14.52048,(Hakea_denticulata:7.47475,Hakea_prostrata:7.47475):7.04573):2.555321099,(Hakea_ruscifolia:15.72205909,((Hakea_lissocarpha:9.66655,Hakea_nitida:9.66655):2.989866667,(Hakea_lasiocarpha:9.329380003,(Hakea_horrida:5.7251,Hakea_varia:5.7251):3.60428):3.327036667):3.065642424):1.353742008):6.605609954,(Hakea_strumosa:23.13616563,Hakea_recurva:23.13616563):0.5452454276):2.374444076):1.978735983):2.890294631,(Hakea_platysperma:23.60156429,(((Hakea_cyclocarpa:6.4607,(Hakea_incrassata:4.1955,Hakea_candolleana:4.1955):2.2652):7.9488,(Hakea_trifurcata:9.4104,Hakea_erinacea:9.4104):4.9991):2.193255,((Hakea_flabellifolia:7.5393,(Hakea_ceratophylla:6.192,Hakea_baxteri:6.192):1.3473):8.143208333,(Hakea_psilorrhyncha:13.43991668,(Hakea_brachyptera:4.357,Hakea_obliqua:4.357):9.082916667,(Hakea_pandanicarpa:11.9498,Hakea_adnata:11.9498):1.490116667):2.242591667):0.9202466667):6.998809285):7.323321456):3.644773713,Hakea_gilbertii:34.56965947,Hakea_subsulcata:34.56965947);
