# Supplementary material for: Ecological interactions shape the evolution of flower color in communities across a temperate biodiversity hotspot
Source: Evol Lett. 2021 Apr 28;5(3):277–89. doi: 10.1002/evl3.225 (PMC8190448; doi:10.1002/evl3.225)
Supplement: Supplementary file 7 — Supporting Information [file EVL3-5-277-s005.zip › Hakea_RGB_measurements.csv]

id	value	category	colour	R	G	B
Hakea_adnata	0.7	Adnata_average_2	#DDDDBE	221.9666667	221.4633333	190.98
Hakea_adnata	0.15	Adnata_average_4	#979B3B	151.3333333	155.6166667	59.92333333
Hakea_adnata	0.15	Adnata_average_1	#6A341A	106.3333333	52.66666667	26
Hakea_auriculata	0.25	Auriculata_average_1	#ECE8DA	236	232.6666667	218.6666667
Hakea_auriculata	0.6	Auriculata_average_2	#EFECD4	239	236.3333333	212
Hakea_auriculata	0.15	Auriculata_average_5	#C7C6AA	199.3933333	198	170.3333333
Hakea_baxteri	0.65	Baxteri_average_2	#B25C3C	178.5	92.5	60
Hakea_baxteri	0.3	Baxteri_average_1	#DABB4D	218	187	77
Hakea_baxteri	0.05	Baxteri_average_6	#E5C80E	229	200	14
Hakea_brachyptera	0.575	Brachyptera_average_2	#AA0E26	170	14.5	38.5
Hakea_brachyptera	0.2	Brachyptera_average_1	#A22424	162	36	36.5
Hakea_brachyptera	0.025	Brachyptera_average_4	#D0864B	208	134	75
Hakea_brachyptera	0.2	Brachyptera_average_3	#E4C047	228	192.5	71.5
Hakea_bucculenta	0.733333333	Bucculenta_average_1	#EF5A5A	239	90.33333333	90.66666667
Hakea_bucculenta	0.216666667	Bucculenta_average_2	#C42427	196.3333333	36.33333333	39
Hakea_bucculenta	0.05	Bucculenta_average_4	#E7C797	231.3333333	199.6666667	151
Hakea_candolleana	0.6	Candolleana_average_2	#E3DABA	227.6666667	218.6666667	186
Hakea_candolleana	0.2	Candolleana_average_3	#E9DAA7	233.6666667	218.3333333	167
Hakea_candolleana	0.2	Candolleana_average_1	#B2A946	178	169.3333333	70
Hakea_ceratophylla	0.466666667	Ceratophylla_average_1	#CEB64A	206.3333333	182	74.33333333
Hakea_ceratophylla	0.533333333	Ceratophylla_average_2	#BD3C1D	189.3333333	60.66666667	29.33333333
Hakea_circumalata	0.6	Circumalata_average_1	#D8BF6E	216.6666667	191	110.3333333
Hakea_circumalata	0.4	Circumalata_average_2	#A95242	169.6666667	82.66666667	66.33333333
Hakea_clavata	0.325	Clavata_average_2	#CB7296	203	114	150.3333333
Hakea_clavata	0.641666667	Clavata_average_1	#E4E8ED	228.6666667	232.3333333	237.6666667
Hakea_clavata	0.033333333	Clavata_average_4	#B89962	184.3333333	153.6666667	98.66666667
Hakea_commutata	0.5	Commutata_average_2	#DDD587	221.6666667	213.6666667	135.3333333
Hakea_commutata	0.233333333	Commutata_average_1	#C2CA69	194	202.6666667	105.6666667
Hakea_commutata	0.266666667	Commutata_average_5	#B4353B	180.6666667	53.33333333	59
Hakea_corymbosa	0.441666667	Corymbosa_average_2	#7F9524	127.3333333	149.3333333	36.33333333
Hakea_corymbosa	0.541666667	Corymbosa_average_1	#E5E9CC	229	233.3333333	204.3333333
Hakea_corymbosa	0.016666667	Corymbosa_average_4	#AFB253	175.5	178	83.5
Hakea_cyclocarpa	0.283333333	Cyclocarpa_average_1	#9E3C46	158.6666667	60.33333333	70
Hakea_cyclocarpa	0.633333333	Cyclocarpa_average_2	#F9F7F4	249	247.6666667	244.3333333
Hakea_cyclocarpa	0.058333333	Cyclocarpa_average_6	#D0C34E	208.3333333	195	78
Hakea_cyclocarpa	0.025	Cyclocarpa_average_4	#DECB9C	222	203.5	156.5
Hakea_cygna	0.366666667	Cygna_average_1	#F6F3CD	246.3333333	243	205.3333333
Hakea_cygna	0.533333333	Cygna_average_2	#E2CE76	226.6666667	206.6666667	118
Hakea_cygna	0.1	Cygna_average_4	#EAD233	234.6666667	210	51.66666667
Hakea_denticulata	0.416666667	Denticulata_average_2	#CC4D31	204.6666667	77.33333333	49.33333333
Hakea_denticulata	0.366666667	Denticulata_average_3	#732424	115.3333333	36.33333333	36.66666667
Hakea_denticulata	0.216666667	Denticulata_average_1	#C7C04B	199.3333333	192	75.33333333
Hakea_eneabba	0.6	Eneabba_average_1	#EFE9A1	239.6666667	233.6666667	161.6666667
Hakea_eneabba	0.4	Eneabba_average_2	#DAAA2F	218.6666667	170	47.66666667
Hakea_erecta	0.433333333	Erecta_average_1	#F2CEE0	242.3333333	206.6666667	224
Hakea_erecta	0.516666667	Erecta_average_2	#F1A8B8	241.6666667	168	184
Hakea_erecta	0.05	Erecta_average_4	#F1E5B7	241	229	183
Hakea_erinacea	0.6	Erinaceae_average_2	#DCD5A5	220.3333333	213.3333333	165.3333333
Hakea_erinacea	0.2	Erinaceae_average_3	#F5F5F0	245	245.3333333	240
Hakea_erinacea	0.2	Erinaceae_average_1	#A54C3C	165.3333333	76.33333333	60.33333333
Hakea_flabellifolia	0.616666667	Flabellifolia_average_2	#B7372F	183.6666667	55.66666667	47.66666667
Hakea_flabellifolia	0.383333333	Flabellifolia_average_1	#CEC658	206	198.3333333	88.66666667
Hakea_francisiana	0.7	Francisiana_average_1	#F5B2C6	245.6666667	178.6666667	198.3333333
Hakea_francisiana	0.25	Francisiana_average_2	#AB2531	171.6666667	37.33333333	49
Hakea_francisiana	0.05	Francisiana_average_4	#D6B2A2	214	178	162.3333333
Hakea_gilbertii	0.166666667	Gilbertii_average_2	#ECAFB0	236.3333333	175.3333333	176.6666667
Hakea_gilbertii	0.8	Gilbertii_average_1	#FAFBFC	250.6666667	251	252.3333333
Hakea_gilbertii	0.033333333	Gilbertii_average_4	#E5D964	229	217	100
Hakea_horrida	0.233333333	Horrida_average_1	#FBFDF0	251.6666667	253.3333333	240.6666667
Hakea_horrida	0.7	Horrida_average_2	#FFFFE8	255	255	232.3333333
Hakea_horrida	0.066666667	Horrida_average_5	#DDDECE	221	222.5	206
Hakea_incrassata	0.533333333	Incrassata_average_2	#E6CCD1	230.3333333	204.3333333	209.3333333
Hakea_incrassata	0.166666667	Incrassata_average_6	#C87161	200.6666667	113	97.66666667
Hakea_incrassata	0.3	Incrassata_average_1	#E6DED9	230.3333333	222.3333333	217.3333333
Hakea_invaginata	0.516666667	Invaginata_average_1	#E5D7E1	229.6666667	215.6666667	225.6666667
Hakea_invaginata	0.416666667	Invaginata_average_2	#CC8797	204	135.3333333	151
Hakea_invaginata	0.066666667	Invaginata_average_4	#D8CBA4	216.6666667	203.6666667	164
Hakea_lasiocarpha	0.233333333	Lasiocarpha_average_6	#983019	152.3333333	48.33333333	25.33333333
Hakea_lasiocarpha	0.416666667	Lasiocarpha_average_1	#F2F0C6	242.3333333	240	198.6666667
Hakea_lasiocarpha	0.35	Lasiocarpha_average_2	#E7D48C	231	212.3333333	140
Hakea_laurina	0.416666667	Laurina_average_1	#F8EBDC	248.6666667	235.6666667	220.6666667
Hakea_laurina	0.533333333	Laurina_average_2	#EB3B65	235.3333333	59.66666667	101.6666667
Hakea_laurina	0.05	Laurina_average_4	#CEB963	206.3333333	185	99
Hakea_lehmanniana	0.216666667	Lehmanniana_average_5	#3C62B6	60.33333333	98	182.6666667
Hakea_lehmanniana	0.383333333	Lehmanniana_average_1	#CEE7F6	206	231.3333333	246
Hakea_lehmanniana	0.05	Lehmanniana_average_4	#C087CB	192	135.6666667	203.6666667
Hakea_lehmanniana	0.35	Lehmanniana_average_2	#7DBBE9	125.6666667	187.6666667	233.3333333
Hakea_lissocarpha	0.3	Lissocarpha_average_5	#C6929D	198.3333333	146	157
Hakea_lissocarpha	0.466666667	Lissocarpha_average_2	#E9E1D5	233.6666667	225	213.6666667
Hakea_lissocarpha	0.216666667	Lissocarpha_average_1	#E8E3D7	232.6666667	227	215.3333333
Hakea_lissocarpha	0.016666667	Lissocarpha_average_4	#B2958E	178	149	142.5
Hakea_marginata	0.633333333	Marginata_average_2	#FAFAEE	250.3333333	250.6666667	238.3333333
Hakea_marginata	0.366666667	Marginata_average_1	#FBFDED	251.6666667	253.6666667	237
Hakea_meisneriana	0.45	Meisneriana_average_1	#FCF7E7	252.6666667	247.6666667	231.6666667
Hakea_meisneriana	0.5	Meisneriana_average_2	#F7DDB5	247	221.6666667	181.6666667
Hakea_meisneriana	0.05	Meisneriana_average_4	#EEE083	238.6666667	224	131.3333333
Hakea_minyma	0.383333333	Minyma_average_1	#F3F3EC	243.3333333	243	236.3333333
Hakea_minyma	0.583333333	Minyma_average_2	#DEBB92	222	187.3333333	146.3333333
Hakea_minyma	0.033333333	Minyma_average_4	#E4CFA8	228	207	168.5
Hakea_multilineata	0.7	Multilineata_average_1	#F7B4BE	247	180.3333333	190.3333333
Hakea_multilineata	0.258333333	Multilineata_average_2	#D63C31	214.3333333	60.66666667	49.66666667
Hakea_multilineata	0.041666667	Multilineata_average_4	#E1C9B5	225.6666667	201.3333333	181
Hakea_newbeyana	0.533333333	Newbeyana_average_1	#FBF8E6	251	248.6666667	230.6666667
Hakea_newbeyana	0.133333333	Newbeyana_average_4	#E9DC9B	233.6666667	220.3333333	155.6666667
Hakea_newbeyana	0.333333333	Newbeyana_average_2	#ECDBA9	236.3333333	219.3333333	169.3333333
Hakea_nitida	0.35	Nitida_average_1	#E7E7D3	231	231	211.6666667
Hakea_nitida	0.066666667	Nitida_average_5	#E7E3D4	231	227	212
Hakea_nitida	0.266666667	Nitida_average_2	#E4DABA	228.3333333	218.6666667	186.3333333
Hakea_nitida	0.316666667	Nitida_average_4	#C49498	196.3333333	148.3333333	152
Hakea_obliqua	0.266666667	Obliqua_average_1	#FAF3E0	250.3333333	243.6666667	224
Hakea_obliqua	0.733333333	Obliqua_average_2	#FCF5E8	252	245.6666667	232
Hakea_pandanicarpa	0.75	Pandanicarpa_average_2	#FCFAF4	252.3333333	250.3333333	244.6666667
Hakea_pandanicarpa	0.2	Pandanicarpa_average_1	#BC5042	188.3333333	80.66666667	66.66666667
Hakea_pandanicarpa	0.05	Pandanicarpa_average_4	#AF9A12	175.3333333	154.6666667	18.33333333
Hakea_petiolaris	0.5	Petiolaris_average_1	#F5F2E5	245.3333333	242.3333333	229
Hakea_petiolaris	0.45	Petiolaris_average_2	#D5758E	213	117	142.6666667
Hakea_petiolaris	0.05	Petiolaris_average_4	#B5BB68	181.3333333	187	104.3333333
Hakea_platysperma	0.283333333	Platysperma_average_1	#C1BF54	193	191.3333333	84
Hakea_platysperma	0.183333333	Platysperma_average_5	#8E8729	142.6666667	135	41
Hakea_platysperma	0.25	Platysperma_average_2	#AB3330	171.3333333	51.66666667	48
Hakea_platysperma	0.216666667	Platysperma_average_3	#F1F0EA	241.6666667	240	234.6666667
Hakea_platysperma	0.066666667	Platysperma_average_6	#B62C4D	182	44	77
Hakea_preissii	0.183333333	Preissii_average_5	#BE9C83	190	156	131
Hakea_preissii	0.45	Preissii_average_2	#F2F1DE	242.3333333	241.6666667	222.6666667
Hakea_preissii	0.25	Preissii_average_1	#EEEDD5	238.6666667	237.3333333	213
Hakea_preissii	0.066666667	Preissii_average_4	#BEAD3F	190.6666667	173.6666667	63.66666667
Hakea_preissii	0.05	Preissii_average_6	#903F45	144	63	69
Hakea_prostrata	0.733333333	Prostrata_average_2	#F5EEEC	245.3333333	238.6666667	236.6666667
Hakea_prostrata	0.266666667	Prostrata_average_1	#BEBF65	190.6666667	191	101.6666667
Hakea_psilorrhyncha	0.2	Psilorrhyncha_average_1	#843726	132	55.66666667	38.66666667
Hakea_psilorrhyncha	0.8	Psilorrhyncha_average_2	#FFFEED	255	254	237
Hakea_pycnoneura	0.5	Pyconeura_average_2	#C36677	195	102.3333333	119
Hakea_pycnoneura	0.033333333	Pyconeura_average_4	#CDCA7C	205.5	202.5	124.5
Hakea_pycnoneura	0.466666667	Pyconeura_average_1	#F9F2DB	249.3333333	242	219.3333333
Hakea_recurva	0.6	Recurva_average_2	#D9D5C2	217.3333333	213.6666667	194.3333333
Hakea_recurva	0.283333333	Recurva_average_1	#B0B358	176.3333333	179	88
Hakea_recurva	0.116666667	Recurva_average_6	#C59277	197.3333333	146	119
Hakea_ruscifolia	0.7	Ruscifolia_average_2	#F9F7FE	249.6666667	247	254.3333333
Hakea_ruscifolia	0.3	Ruscifolia_average_1	#FBF9F9	251.3333333	249.6666667	249.3333333
Hakea_scoparia	0.483333333	Scoparia_average_1	#CEA5BB	206.6666667	165	187.6666667
Hakea_scoparia	0.45	Scoparia_average_2	#C2627E	194	98	126
Hakea_scoparia	0.066666667	Scoparia_average_4	#B9B282	185	178.6666667	130.6666667
Hakea_smilacifolia	0.7	Smilacifolia_average_2	#F7F6EC	247	246.6666667	236.6666667
Hakea_smilacifolia	0.3	Smilacifolia_average_1	#F6F9F2	246.6666667	249.6666667	242.6666667
Hakea_stenocarpa	0.333333333	Stenocarpa_average_2	#FCEDC9	252	237	201
Hakea_stenocarpa	0.666666667	Stenocarpa_average_1	#FAF9FD	250.6666667	249.3333333	253.3333333
Hakea_strumosa	0.15	Strumosa_average_5	#8A252B	138	37.66666667	43
Hakea_strumosa	0.283333333	Strumosa_average_1	#BB2C16	187.3333333	44.33333333	22.33333333
Hakea_strumosa	0.1	Strumosa_average_4	#F3AD4E	243.3333333	173	78.33333333
Hakea_strumosa	0.466666667	Strumosa_average_2	#A42B36	164.6666667	43.66666667	54.33333333
Hakea_subsulcata	0.258333333	Subsulcata_average_6	#844C6C	132.3333333	76.33333333	108
Hakea_subsulcata	0.383333333	Subsulcata_average_1	#F8F3D9	248	243	217.6666667
Hakea_subsulcata	0.025	Subsulcata_average_4	#80605C	128	96	92.5
Hakea_subsulcata	0.133333333	Subsulcata_average_5	#C2B582	194.6666667	181.6666667	130.3333333
Hakea_subsulcata	0.2	Subsulcata_average_2	#D198A1	209.3333333	152.3333333	161
Hakea_sulcata	0.533333333	Sulcata_average_1	#F2F2E9	242.6666667	242.6666667	233.3333333
Hakea_sulcata	0.466666667	Sulcata_average_2	#EFE9C9	239.3333333	233.6666667	201
Hakea_trifurcata	0.683333333	Trifurcata_average_2	#F2F2F0	242.3333333	242.6666667	240
Hakea_trifurcata	0.233333333	Trifurcata_average_1	#9B3C4F	155.3333333	60	79.66666667
Hakea_trifurcata	0.033333333	Trifurcata_average_6	#E7C945	231	201	69
Hakea_trifurcata	0.05	Trifurcata_average_4	#C7A1A7	199.6666667	161.6666667	167.6666667
Hakea_undulata	0.366666667	Undulata_average_1	#F0EEE0	240	238	224.3333333
Hakea_undulata	0.466666667	Undulata_average_2	#E7E3D2	231.6666667	227	210.3333333
Hakea_undulata	0.166666667	Undulata_average_5	#EAE9E0	234	233.5	224.5
Hakea_varia	0.266666667	Varia_average_5	#BCBBA5	188.3333333	187.6666667	165.3333333
Hakea_varia	0.266666667	Varia_average_1	#D5D7C8	213.3333333	215	200.3333333
Hakea_varia	0.466666667	Varia_average_2	#E9E8DA	233.3333333	232.3333333	218
