# Supplementary material for: Ecological interactions shape the evolution of flower color in communities across a temperate biodiversity hotspot
Source: Evol Lett. 2021 Apr 28;5(3):277–89. doi: 10.1002/evl3.225 (PMC8190448; doi:10.1002/evl3.225)
Supplement: Supplementary file 7 — Supporting Information [file EVL3-5-277-s005.zip › Hakea_trait_data.csv]

species	flower_start	flower_finish	flowering_duration	pistilMn	pistilMx
Hakea_adnata	8	10	3	7.5	10
Hakea_auriculata	6	10	5	7	10
Hakea_baxteri	10	11	2	7.5	10
Hakea_brachyptera	8	9	2	3	3.4
Hakea_bucculenta	3	10	8	18	21
Hakea_candolleana	6	9	4	3	3.2
Hakea_ceratophylla	9	2	6	7.5	9.5
Hakea_circumalata	7	9	3	8	11.5
Hakea_clavata	1	10	10	9	9
Hakea_commutata	9	12	4	7.5	11.5
Hakea_corymbosa	3	9	7	30	35
Hakea_cyclocarpa	8	10	3	13	14
Hakea_cygna	7	10	4	5.5	7
Hakea_denticulata	7	10	4	10	13
Hakea_eneabba	7	9	3	28	31
Hakea_erecta	9	10	2	6.5	8
Hakea_erinacea	5	11	7	6	9
Hakea_flabellifolia	10	11	2	8	12
Hakea_francisiana	7	10	4	16.5	23.5
Hakea_gilbertii	8	9	2	8.5	9.5
Hakea_horrida	8	10	3	5.5	8
Hakea_incrassata	6	11	6	1.9	2.5
Hakea_invaginata	6	9	4	10	12.5
Hakea_lasiocarpha	5	7	3	23	25
Hakea_laurina	4	8	5	14	19.5
Hakea_lehmanniana	6	8	3	10.5	11.8
Hakea_lissocarpha	5	9	5	3	4
Hakea_marginata	5	10	6	4.2	5.5
Hakea_meisneriana	9	11	3	8	10.5
Hakea_minyma	8	11	4	4.6	8
Hakea_multilineata	6	9	4	17	22
Hakea_newbeyana	9	10	2	3.8	4.5
Hakea_nitida	5	9	5	3.5	4
Hakea_obliqua	9	10	2	5.5	10
Hakea_pandanicarpa	8	11	4	13	16
Hakea_petiolaris	3	7	5	14	18
Hakea_platysperma	7	10	4	15	17.5
Hakea_preissii	8	10	3	7	10
Hakea_prostrata	7	10	4	8.5	13
Hakea_psilorrhyncha	9	10	2	10	11
Hakea_pycnoneura	5	8	4	13	16
Hakea_recurva	6	9	4	6.5	11
Hakea_ruscifolia	12	1	2	4	7
Hakea_scoparia	4	9	6	13	15
Hakea_smilacifolia	8	9	2	14	15
Hakea_stenocarpa	9	10	2	4.4	5
Hakea_strumosa	9	11	3	6.5	8
Hakea_subsulcata	5	8	4	10	13.5
Hakea_sulcata	8	11	4	5	9.5
Hakea_trifurcata	4	10	7	8.5	10
Hakea_undulata	7	10	4	3	4
Hakea_varia	7	11	5	4	5
