# Supplementary material for: Ecological interactions shape the evolution of flower color in communities across a temperate biodiversity hotspot
Source: Evol Lett. 2021 Apr 28;5(3):277–89. doi: 10.1002/evl3.225 (PMC8190448; doi:10.1002/evl3.225)
Supplement: Supplementary file 7 — Supporting Information [file EVL3-5-277-s005.zip › site_coordinates.csv]

site	x	y
BE12	117.7534	-30.3311
DA01	116.6186	-33.3561
DA03	116.8061	-33.3131
DA04	116.6333	-33.4703
DA06	116.9483	-33.5017
DA08	116.9386	-33.6469
DA09	116.94	-33.6497
DA10	116.6275	-33.6058
DA15	116.7305	-33.5288
DA16	116.7341	-33.5249
DA22	117.2489	-33.6911
DA23	117.2253	-33.5955
DA26	117.2421	-33.6965
DA27	117.0668	-33.4992
DN03	116.0316	-30.1881
DN05	115.9011	-30.0114
DN08	115.7926	-30.1376
DN10	115.569	-30.0718
DN11	115.5536	-30.0304
DN12	115.5633	-30.0305
DU02	117.7819	-33.0853
DU03	117.6956	-33.0772
DU09	118.1158	-33.4522
DU11	118.2594	-33.3425
DU12	118.3142	-33.3575
DU14	117.4319	-33.2316
DU17	117.8378	-33.0892
DU21	118.305	-33.6545
DU24	118.1579	-33.0962
DU25	117.6914	-33.0887
ES01	121.8153	-33.7469
ES02	121.7972	-33.7283
ES05	121.9711	-33.4886
ES08	122.1406	-33.4583
ES09	122.2408	-33.4847
ES11	122.2972	-33.7314
ES14	122.1191	-33.2923
ES16	122.1253	-33.2905
ES18	122.1097	-33.2784
ES19	122.4068	-33.6173
ES20	122.3931	-33.437
ES23	122.4256	-33.4064
ES24	122.4218	-33.4115
GP01	120.8725	-33.3483
GP06	121.1931	-33.1128
GP10	121.4669	-33.5089
GP12	121.2361	-33.4753
GP13	121.0656	-33.7225
GP18	120.7778	-33.6853
GP21	120.5985	-33.4948
GP22	120.6127	-33.4753
GP24	121.0276	-33.3563
HY04	118.975	-32.6908
HY05	119.0019	-32.7597
HY06	119.0089	-32.7694
HY07	119.2336	-32.7778
HY09	119.4756	-32.9139
HY17	119.0436	-32.8246
HY18	119.0336	-32.8219
HY22	119.3472	-32.6078
HY27	119.1109	-32.753
HY28	119.1378	-32.756
HY30	118.9748	-32.63
HY31	118.9754	-32.6244
HY32	118.9536	-32.6136
HY33	118.9524	-32.7513
HY36	118.9388	-32.6132
HY37	118.9438	-32.617
HY38	119.0695	-32.6396
HY39	119.0501	-32.6364
HY40	118.9446	-32.6949
HY44	119.0036	-32.7203
HY45	119.0849	-32.7716
HY46	119.0712	-32.7843
HY47	119.0459	-32.8279
HY48	119.0211	-32.7448
HY50	119.0032	-32.8347
HY55	119.1854	-32.8564
HY56	119.3572	-32.6088
HY57	119.3487	-32.6091
HY58	119.3336	-32.6283
HY68	119.3597	-32.6307
HY69	119.3545	-32.6203
HY78	119.4088	-32.5808
HY80	119.3483	-32.6451
JB05	116.3979	-31.6366
JB09	116.2728	-31.4513
JB13	116.2174	-31.3562
JB14	116.2657	-31.5948
JB15	116.2615	-31.6085
JB16	116.272	-31.6343
JB19	116.4056	-31.3075
JB21	116.5765	-31.4938
KL05	118.063	-31.7612
KL06	118.0292	-31.7594
KL09	117.7505	-31.4094
KL11	117.759	-31.4049
KL14	117.7769	-32.123
KL15	117.7793	-32.1225
KL22	118.3415	-31.9689
KL23	118.3393	-31.9826
KL26	117.6976	-32.0896
KL30	117.7807	-32.1232
KL32	117.7796	-32.1239
KL33	117.7753	-32.1233
KL35	117.7554	-32.1239
KL36	117.7548	-32.1127
KL37	117.7631	-32.1204
KL38	117.758	-32.1168
KL40	117.7514	-32.1078
KL42	117.749	-32.1037
KL45	117.7976	-32.1081
KL46	117.7698	-32.118
KN02	118.2831	-32.7208
KN03	118.2711	-32.7369
KN04	118.3036	-32.9422
KN11	118.4961	-32.3575
KN15	118.3296	-32.2777
KN19	118.4815	-32.3829
KN20	118.4814	-32.3819
KN25	117.8474	-32.3327
KN26	117.5855	-32.37
KN30	117.85	-32.3506
KN36	117.8406	-32.3351
KN38	117.8442	-32.3358
KN39	117.8344	-32.3345
KN41	117.8613	-32.352
KN42	117.8368	-32.3388
KN43	117.8423	-32.3563
LK04	119.7578	-33.26
LK06	119.4953	-33.2775
LK08	119.525	-33.3436
LK10	119.9911	-33.0419
LK11	119.7419	-33.4742
LK12	120.105	-33.2878
LK13	119.9981	-33.0817
LK15	119.6782	-33.4997
LK16	119.4939	-33.3375
LK19	119.761	-32.9675
LK23	119.6808	-33.2719
ML01	115.0441	-28.9807
ML08	115.3762	-28.3091
ML11	115.2549	-28.5027
ML17	115.0578	-28.9909
ML19	115.0147	-28.7436
ML20	115.4139	-29.1822
MN03	118.5082	-31.4113
MN05	118.7401	-31.5777
MN10	118.4078	-31.2446
MN11	118.396	-31.2565
MN21	119.0831	-31.9109
MO14	116.2162	-29.2029
NO01	114.6414	-28.5696
NO05	114.7348	-28.5358
NO07	114.6315	-28.0001
NO14	114.6326	-28.4782
NR02	117.1714	-33.0908
NR05	116.8292	-32.8544
NR08	117.0725	-33.1275
NR13	116.8909	-32.7885
NR16	117.0706	-32.7986
NR18	117.0855	-32.7893
NR21	117.1483	-32.7412
PI01	118.8294	-33.1489
PI05	118.7472	-33.3597
PI06	118.9081	-33.4414
PI07	119.0481	-33.4947
PI11	119.1994	-33.6164
PI13	118.9831	-33.7031
PI15	118.8992	-33.3665
PI16	119.0788	-33.4761
PI17	119.0528	-33.4665
PI19	118.7462	-33.2754
PI21	118.7314	-33.2226
QU02	117.4959	-31.7892
QU03	117.4728	-31.7788
QU10	117.4056	-31.9912
QU11	117.367	-32.0267
QU12	117.383	-32.0209
QU25	117.4636	-31.7937
QU27	117.4775	-31.7908
QU28	117.5062	-31.7923
QU29	117.4759	-31.7898
QU31	117.4939	-31.7914
QU32	117.4964	-31.7889
QU33	117.4721	-31.7824
QU34	117.4719	-31.7822
QU36	117.4677	-31.7778
QU37	117.4723	-31.7788
QU42	117.4968	-31.78
SPS115C	118.5367	-34.1006
ST01	117.5692	-34.3083
ST03	117.5619	-34.3606
ST04	117.9808	-34.2928
ST09	117.9503	-34.1678
ST10	117.9519	-34.1611
ST11	117.6692	-34.1522
ST13	117.5583	-34.0389
ST16	118.5081	-34.2863
ST17	118.5209	-34.2856
ST19	118.6136	-34.1786
ST21	118.8151	-33.8151
ST24	117.8222	-34.3299
TR02	118.6823	-30.8889
TR04	118.654	-30.8908
TR05	118.6168	-30.8136
UN01	116.5003	-34.3869
UN02	116.5303	-34.3169
UN05	116.8392	-34.0067
UN06	116.8392	-34.0039
UN07	116.7725	-34.3489
UN09	116.8633	-34.4011
UN10	116.8792	-34.4294
UN14	117.2884	-34.2909
UN20	116.8374	-33.9951
UN23	116.7662	-34.4497
WH03	116.7203	-30.8631
WH08	117.0961	-30.9143
WH23	117.3452	-30.7239
WK01	117.3467	-32.9247
WK06	117.8944	-32.9117
WK09	117.3442	-32.5594
WK10	117.3342	-32.5547
WK13	117.8939	-32.9056
WK14	117.8636	-32.9329
WK20	117.5378	-32.983
WK25	117.3405	-32.5538
WK30	117.3535	-32.9279
WK32	117.4917	-32.8845
WK35	117.4936	-32.8801
WK37	117.4963	-32.875
WK39	117.5033	-32.8718
WK40	117.501	-32.8685
WK42	117.4988	-32.8604
WU04	116.6216	-29.9789
WU15	116.4618	-30.2997
WU18	116.937	-29.8503
WU19	116.561	-29.7441
WU20	116.5837	-29.9807
YO07	116.5305	-32.1414
YO08	116.5652	-32.0441
YO12	116.6025	-31.8752
YO13	116.5883	-31.8838
YO16	116.5081	-32.1322
YO18	116.5876	-31.7946
YO22	116.9751	-31.9457
YO24	116.5898	-31.8777
YO25	116.5411	-32.1418
YO26	116.5114	-32.1123
YO30	116.4351	-31.9769
YO31	116.4568	-31.9911
YO32	116.4978	-32.1007
YO33	116.5679	-32.1827
YO34	116.5924	-32.1417
YO35	116.3968	-32.1862
YO36	116.3938	-32.1338
YO37	116.3692	-32.1295
YO38	116.3393	-32.1296
YO39	116.3258	-32.1289
YO40	116.3238	-32.1444
YO41	116.303	-32.1493
YO42	116.4909	-32.3534
YO43	116.5301	-32.4021
YO44	116.5743	-32.4716
YO45	116.6957	-32.4561
YO47	116.7275	-32.4451
YO48	116.7197	-32.4514
YO49	116.6419	-32.565
YO50	116.6031	-32.5531
YO52	116.5038	-32.5324
YO53	116.4519	-32.5624
YO54	116.5151	-32.5919
YO55	116.5126	-32.5644
YO56	116.5505	-32.1655
YO57	116.5924	-32.1417
